# Supplementary material for: Characterization of primary cilia features reveal cell-type specific variability in in vitro models of osteogenic and chondrogenic differentiation
Source: PeerJ. 2020 Aug 21;8:e9799. doi: 10.7717/peerj.9799 (PMC7444507; doi:10.7717/peerj.9799)
Supplement: Supplemental Information 11 [file peerj-08-9799-s011.xlsx]

## Sheet: Alp
Day 0 uninduced	Day 7 OS induced	Day 14 OS induced	Day 21 OS induced
1.27638	1.25478	21.6461	14.3944
0.881268	1.00966	19.4416	11.9868
0.00904122	0.700841	16.8808	15.9476
Cell-line: MC3T3-E1
Target: Alp

## Sheet: Runx2
Day 0 uninduced	Day 7 OS induced	Day 14 OS induced	Day 21 OS induced
1	0.710031	0.776432	2.5412
1.84954	2.31322	2.92599	8.19533
1	1.55868	1.96867	5.54776
Cell-line: MC3T3-E1
Target: Runx2
