# Supplementary material for: Characterization of primary cilia features reveal cell-type specific variability in in vitro models of osteogenic and chondrogenic differentiation
Source: PeerJ. 2020 Aug 21;8:e9799. doi: 10.7717/peerj.9799 (PMC7444507; doi:10.7717/peerj.9799)
Supplement: Supplemental Information 16 [file peerj-08-9799-s016.xlsx]

## Sheet: Day 0 no ss
Sl no.	Cell line	Treatment type	Day	Cilia length (acTub)	Comments
1	C3H10T1/2	none	0	1.8	mid - image 1a	set 1		pixel: 0.07206 um
2	C3H10T1/2	none	0	2.1	lower mid right - image 1a,b			1 um: 13.877 pixels
3	C3H10T1/2	none	0	1.7	right of no. 3 - image 1a
4	C3H10T1/2	none	0	2.1	right upper mid - image 1a			ss: serum starved
5	C3H10T1/2	none	0	1.6	leftish mid - image 1b
6	C3H10T1/2	none	0	2.3	right upper edge - image 2a
7	C3H10T1/2	none	0	2.1	left of no. 6 - image 2a
8	C3H10T1/2	none	0	2.4	right mid edge - image 2a
9	C3H10T1/2	none	0	2	left of no. 8 - image 2a
10	C3H10T1/2	none	0	2.1	left lower - image 2b
11	C3H10T1/2	none	0	2	left upper edge - image 2b
12	C3H10T1/2	none	0	2.3	left lower - image 3a
13	C3H10T1/2	none	0	2.3	left mid - image 3a
14	C3H10T1/2	none	0	2.1	left upper edge - image 3a
15	C3H10T1/2	none	0	2.3	right mid - image 3a
16	C3H10T1/2	none	0	2.2	left lower mid - image 3a
17	C3H10T1/2	none	0	2.3	mid top edge - image 4a
18	C3H10T1/2	none	0	2.2	mid lower - image 4b
19	C3H10T1/2	none	0	2.1	right lower corner - image 4b
20	C3H10T1/2	none	0	2.1	left mid bottom - image 4b
21	C3H10T1/2	none	0	2.2	left mid - image 4a
22	C3H10T1/2	none	0	2.2	left mid - image 5a
23	C3H10T1/2	none	0	2.1	mid top - image 6a
24	C3H10T1/2	none	0	2.2	left of no. 23 - image 6a
25	C3H10T1/2	none	0	2	below no. 23 - image 6a
26	C3H10T1/2	none	0	2.3	mid - image 6b
27	C3H10T1/2	none	0	2.2	right mid edge - image 6b
28	C3H10T1/2	none	0	1.9	left mid edge - image 6b
29	C3H10T1/2	none	0	1.9	left lower corner - image 6a
30	C3H10T1/2	none	0	1.8	mid bottom - image 6b	set 2
31	C3H10T1/2	none	0	2.6	mid - image 7a
32	C3H10T1/2	none	0	2	right bottom - image 7a
33	C3H10T1/2	none	0	1.8	right bottom - image 7a
34	C3H10T1/2	none	0	2.9	right lower - image 7b
35	C3H10T1/2	none	0	2.2	mid top - image 8a
36	C3H10T1/2	none	0	1.8	mid - image 8a
37	C3H10T1/2	none	0	2	right of no. 36 - image 8a
38	C3H10T1/2	none	0	2.2	rightish lower mid - image 8a
39	C3H10T1/2	none	0	2.4	right mid edge - image 8a
40	C3H10T1/2	none	0	1.8	right lower corner - image 8b
41	C3H10T1/2	none	0	1.8	left mid - image 8b
42	C3H10T1/2	none	0	2	left upper corner - image 8b
43	C3H10T1/2	none	0	2.4	left lower - image 9a
44	C3H10T1/2	none	0	2.2	right top corner - image 9a
45	C3H10T1/2	none	0	2.5	right lower corner - image 9a
46	C3H10T1/2	none	0	2.4	mid lower - image 9a
47	C3H10T1/2	none	0	2.1	mid bottom - image 9c
48	C3H10T1/2	none	0	2.4	right of no. 47 - image 9c
49	C3H10T1/2	none	0	2.1	left mid edge - image 9c
50	C3H10T1/2	none	0	2.2	above no. 45 - image 9b
51	C3H10T1/2	none	0	1.9	left of no. 44 - image 9b
52	C3H10T1/2	none	0	2.7	leftish lower mid - image 9a
53	C3H10T1/2	none	0	2	right upper - image 10a
54	C3H10T1/2	none	0	1.9	left mid - image 10a
55	C3H10T1/2	none	0	2	mid - image 10a
56	C3H10T1/2	none	0	2.1	below no. 54 image 10a
57	C3H10T1/2	none	0	2.6	left lower edge - image 10a
58	C3H10T1/2	none	0	2.3	right bottom edge - image 10b
59	C3H10T1/2	none	0	2.1	leftish mid upper - image 10b
60	C3H10T1/2	none	0	2.5	left upper - image 11a
61	C3H10T1/2	none	0	2.6	right upper mid - image 11a
62	C3H10T1/2	none	0	2.5	right upper corner - image 11a
63	C3H10T1/2	none	0	2.1	below no. 61 - image 11a
64	C3H10T1/2	none	0	2.6	rightish mid - image 11a
65	C3H10T1/2	none	0	2.5	left lower - image 11b
66	C3H10T1/2	none	0	2.4	left bottom - image 11b
67	C3H10T1/2	none	0	2.4	mid - image 12a
68	C3H10T1/2	none	0	2.6	left mid edge - image 12a
69	C3H10T1/2	none	0	2	right top corner - image 12a
70	C3H10T1/2	none	0	2.6	left bottom edge - image 12a	set 3
71	C3H10T1/2	none	0	2.1	above no. 69 - image 12a
72	C3H10T1/2	none	0	2.4	leftish mid - image 12b
73	C3H10T1/2	none	0	2.4	right mid - image 12b
74	C3H10T1/2	none	0	2.8	right upper - image 12a
75	C3H10T1/2	none	0	2.7	left upper edge - image 12a
76	C3H10T1/2	none	0	2.1	right mid edge - image 12a
77	C3H10T1/2	none	0	3	mid left - image 13a
78	C3H10T1/2	none	0	2.3	right mid edge - image 13a
79	C3H10T1/2	none	0	2	right lower corner - image 13a
80	C3H10T1/2	none	0	2.3	top left mid edge - image 13b
81	C3H10T1/2	none	0	2.5	lower mid - image 13b
82	C3H10T1/2	none	0	2.1	mid leftish - image 13b
83	C3H10T1/2	none	0	3	top left corner - image 13a
84	C3H10T1/2	none	0	2.7	mid bottom - image 13a
85	C3H10T1/2	none	0	2.1	mid lower - image 14a
86	C3H10T1/2	none	0	2.3	leftish mid - image 14a
87	C3H10T1/2	none	0	2.2	rightish mid - image 14a
88	C3H10T1/2	none	0	2.1	right mid - image 14a
89	C3H10T1/2	none	0	2.2	left lower corner edge - image 14a
90	C3H10T1/2	none	0	2.4	left upper corner - image 14a
91	C3H10T1/2	none	0	3.5	left mid edge - image 14a
92	C3H10T1/2	none	0	2.2	left mid - image 15a
93	C3H10T1/2	none	0	2.7	right top corner - image 15a
94	C3H10T1/2	none	0	2.2	below no. 87 - image 15a
95	C3H10T1/2	none	0	3.1	right of no. 87 - image 15a
96	C3H10T1/2	none	0	2.3	mid - image 16b
97	C3H10T1/2	none	0	2.4	top right edge - image 16b
98	C3H10T1/2	none	0	1.7	right mid - image 16b
99	C3H10T1/2	none	0	2.4	mid upper - image 16a
100	C3H10T1/2	none	0	2.6	left mid - image 16a
101	C3H10T1/2	none	0	2.4	right lower corner - image 16a
102	C3H10T1/2	none	0	2.2	right mid edge - image 16a
103	C3H10T1/2	none	0	2.6	right lower mid - image 16a
104	C3H10T1/2	none	0	2.7	mid - image 17
105	C3H10T1/2	none	0	2.6	left top edge - image 17
106	C3H10T1/2	none	0	2.3	left top corner - image 17
107	C3H10T1/2	none	0	2.5	mid lower - image 17
108	C3H10T1/2	none	0	2.2	left lower - image 17
109	C3H10T1/2	none	0	3	mid - image 18b
110	C3H10T1/2	none	0	2.7	right mid edge - image 18b
111	C3H10T1/2	none	0	2.2	mid bottom - image 18b

## Sheet: Day 0
Sl no.	Cell line	Treatment type	Day	Cilia length	Comments
1	C3H10T1/2	uninduced & ss	0	2.44	middle - image 1	set 1a	pixel: 0.07206 um
2	C3H10T1/2	uninduced & ss	0	1.68	right bottom middle - image 1		1 um: 13.877 pixels
3	C3H10T1/2	uninduced & ss	0	2.19	middle - image 2
4	C3H10T1/2	uninduced & ss	0	1.75	left middle - image 2
5	C3H10T1/2	uninduced & ss	0	2.05	right bottom - image 2		ss: serum starved
6	C3H10T1/2	uninduced & ss	0	2.31	middle - image 3
7	C3H10T1/2	uninduced & ss	0	2.16	right middle - image 3
8	C3H10T1/2	uninduced & ss	0	1.91	left middle - image 3
9	C3H10T1/2	uninduced & ss	0	2.34	middle (top) - image 4
10	C3H10T1/2	uninduced & ss	0	2.32	middle (bottom) - image 4
11	C3H10T1/2	uninduced & ss	0	2.13	top left - image 4
12	C3H10T1/2	uninduced & ss	0	2.2	lower bottom left - image 4
13	C3H10T1/2	uninduced & ss	0	1.66	right of no. 12 - image 4
14	C3H10T1/2	uninduced & ss	0	2.05	bottom right - image 4
15	C3H10T1/2	uninduced & ss	0	2.24	middle - image 5
16	C3H10T1/2	uninduced & ss	0	2.4	top left - image 5
17	C3H10T1/2	uninduced & ss	0	2.7	middle - image 6
18	C3H10T1/2	uninduced & ss	0	2.15	bottom left - image 6
19	C3H10T1/2	uninduced & ss	0	2.08	left extreme middle - image 6
20	C3H10T1/2	uninduced & ss	0	2.64	middle - image 7
21	C3H10T1/2	uninduced & ss	0	2.4	lower middle left - image 7
22	C3H10T1/2	uninduced & ss	0	2.4	lower middle right - image 7
23	C3H10T1/2	uninduced & ss	0	2.3	middle - image 8
24	C3H10T1/2	uninduced & ss	0	2.36	middle bottom - image 8
25	C3H10T1/2	uninduced & ss	0	2.9	top right - image 8
26	C3H10T1/2	uninduced & ss	0	2.46	top left - image 8
27	C3H10T1/2	uninduced & ss	0	1.7	right of no. 26 - image 8
28	C3H10T1/2	uninduced & ss	0	1.75	middle - image 9
29	C3H10T1/2	uninduced & ss	0	2.55	right middle - image 9
30	C3H10T1/2	uninduced & ss	0	2.15	right lower middle - image 9
31	C3H10T1/2	uninduced & ss	0	2.63	middle - image 10
32	C3H10T1/2	uninduced & ss	0	2.26	top right - image 10
33	C3H10T1/2	uninduced & ss	0	2.58	middle - image 11
34	C3H10T1/2	uninduced & ss	0	2.43	top left - image 11
35	C3H10T1/2	uninduced & ss	0	2.37	middle - image 12
36	C3H10T1/2	uninduced & ss	0	2.2	middle - image 13
37	C3H10T1/2	uninduced & ss	0	2.8	middle - image 14
38	C3H10T1/2	uninduced & ss	0	2.36	left lower middle - image 14
39	C3H10T1/2	uninduced & ss	0	1.93	middle - image 15
40	C3H10T1/2	uninduced & ss	0	1.9	right bottom - image 15
41	C3H10T1/2	uninduced & ss	0	3.1	middle - image 16
42	C3H10T1/2	uninduced & ss	0	1.83	top right - image 16
43	C3H10T1/2	uninduced & ss	0	2.3	right bottom - image 16
44	C3H10T1/2	uninduced & ss	0	2.82	middle - image 17
45	C3H10T1/2	uninduced & ss	0	2.73	middle - image 18
46	C3H10T1/2	uninduced & ss	0	2.43	bottom right - image 18
47	C3H10T1/2	uninduced & ss	0	2.1	middle left - image 18
48	C3H10T1/2	uninduced & ss	0	2.2	middle right - image 18
49	C3H10T1/2	uninduced & ss	0	2.53	middle - image 20
50	C3H10T1/2	uninduced & ss	0	2.1	right middle - image 20
51	C3H10T1/2	uninduced & ss	0	2.57	middle (right) - 11	set 2
52	C3H10T1/2	uninduced & ss	0	2.46	middle (left) -11
53	C3H10T1/2	uninduced & ss	0	1.87	middle right - 12
54	C3H10T1/2	uninduced & ss	0	2.8	left lower - 12
55	C3H10T1/2	uninduced & ss	0	2.55	middle - 12
56	C3H10T1/2	uninduced & ss	0	2.34	middle - 13
57	C3H10T1/2	uninduced & ss	0	2.65	top left - 13
58	C3H10T1/2	uninduced & ss	0	2.59	middle left - 14
59	C3H10T1/2	uninduced & ss	0	2.27	right upper mid - 14
60	C3H10T1/2	uninduced & ss	0	2.13	right mid (top) -15
61	C3H10T1/2	uninduced & ss	0	1.92	right mid (bottom) - 15
62	C3H10T1/2	uninduced & ss	0	1.92	bottom - 15
63	C3H10T1/2	uninduced & ss	0	2.53	top left - 15
64	C3H10T1/2	uninduced & ss	0	2.65	bottom mid right - 16
65	C3H10T1/2	uninduced & ss	0	3.34	top right - 16
66	C3H10T1/2	uninduced & ss	0	2.11	mid left - 16
67	C3H10T1/2	uninduced & ss	0	2.28	mid bottom - 17
68	C3H10T1/2	uninduced & ss	0	2.44	mid right - 17
69	C3H10T1/2	uninduced & ss	0	2.82	right top - 17
70	C3H10T1/2	uninduced & ss	0	2.64	mid rightish - 18
71	C3H10T1/2	uninduced & ss	0	2.49	mid bottom - 18
72	C3H10T1/2	uninduced & ss	0	3.16	right bottom corner - 18
73	C3H10T1/2	uninduced & ss	0	2.26	top - 18
74	C3H10T1/2	uninduced & ss	0	2.13	left mid lower - 18
75	C3H10T1/2	uninduced & ss	0	2.96	mid leftish - 19
76	C3H10T1/2	uninduced & ss	0	2.25	left of middle - 19
77	C3H10T1/2	uninduced & ss	0	2.12	top right - 19
78	C3H10T1/2	uninduced & ss	0	2.06	right of 77 - 19
79	C3H10T1/2	uninduced & ss	0	2.22	bottom right corner -19
80	C3H10T1/2	uninduced & ss	0	2.27	below 79 - 19
81	C3H10T1/2	uninduced & ss	0	2.24	mid - 20
82	C3H10T1/2	uninduced & ss	0	2.58	right mid - 20
83	C3H10T1/2	uninduced & ss	0	2.27	bottom mid - 20
84	C3H10T1/2	uninduced & ss	0	2.06	right of 83 -20
85	C3H10T1/2	uninduced & ss	0	2.3	left mid lower - 20
86	C3H10T1/2	uninduced & ss	0	2.5	left bottom - 20
87	C3H10T1/2	uninduced & ss	0	2.54	top left - 20
88	C3H10T1/2	uninduced & ss	0	2.86	top mid - 21
89	C3H10T1/2	uninduced & ss	0	2.17	upper left mid - 21
90	C3H10T1/2	uninduced & ss	0	2.3	mid left bottom (top) - 21
91	C3H10T1/2	uninduced & ss	0	2.34	mid left bottom (bottom) - 21
92	C3H10T1/2	uninduced & ss	0	2.44	right mid upper - 21
93	C3H10T1/2	uninduced & ss	0	2.35	below 92 - 21
94	C3H10T1/2	uninduced & ss	0	2.4	upper right - 21
95	C3H10T1/2	uninduced & ss	0	2.64	mid lower - 22
96	C3H10T1/2	uninduced & ss	0	2.21	right mid (left) - 22
97	C3H10T1/2	uninduced & ss	0	2.21	right mid (right) - 22
98	C3H10T1/2	uninduced & ss	0	2.48	right bottom corner - 22
99	C3H10T1/2	uninduced & ss	0	2.1	mid - 23
100	C3H10T1/2	uninduced & ss	0	2.95	lower left - 23
101	C3H10T1/2	uninduced & ss	0	2.6	top mid - 24
102	C3H10T1/2	uninduced & ss	0	2.29	left mid - 24
103	C3H10T1/2	uninduced & ss	0	2.24	right bottom - 24
104	C3H10T1/2	uninduced & ss	0	2.66	lower mid (rightish) - 25
105	C3H10T1/2	uninduced & ss	0	2.69	top mid - 25
106	C3H10T1/2	uninduced & ss	0	2.13	mid left (left) - 25
107	C3H10T1/2	uninduced & ss	0	2.52	mid left (right) - 25
108	C3H10T1/2	uninduced & ss	0	2.57	bottom left - 25
109	C3H10T1/2	uninduced & ss	0	2.74	top mid - 26
110	C3H10T1/2	uninduced & ss	0	1.99	top right - 26
111	C3H10T1/2	uninduced & ss	0	2.15	right of 110 - 26
112	C3H10T1/2	uninduced & ss	0	2.1	left mid - 26
113	C3H10T1/2	uninduced & ss	0	2.81	left upper - 26
114	C3H10T1/2	uninduced & ss	0	2.2	below 112 - 26
115	C3H10T1/2	uninduced & ss	0	2.54	mid - 27
116	C3H10T1/2	uninduced & ss	0	2.65	mid bottom - 27
117	C3H10T1/2	uninduced & ss	0	3.14	right bottom - 27
118	C3H10T1/2	uninduced & ss	0	2.48	top left - 27
119	C3H10T1/2	uninduced & ss	0	2.25	right middle - 28
120	C3H10T1/2	uninduced & ss	0	2.11	below 119 - 28
121	C3H10T1/2	uninduced & ss	0	2.62	top leftish - 28
122	C3H10T1/2	uninduced & ss	0	2.52	top mid - 28
123	C3H10T1/2	uninduced & ss	0	2.52	bottom mid (upper) - 28
124	C3H10T1/2	uninduced & ss	0	2.33	bottom leftish (below & left 123) - 28
125	C3H10T1/2	uninduced & ss	0	2.16	bottom left corner - 28
126	C3H10T1/2	uninduced & ss	0	2.3	mid - image 29	set 3
127	C3H10T1/2	uninduced & ss	0	2.3	mid left - image 29
128	C3H10T1/2	uninduced & ss	0	2.1	mid left edge - image 29
129	C3H10T1/2	uninduced & ss	0	2.9	mid right - image 29
130	C3H10T1/2	uninduced & ss	0	2.5	mid - image 30
131	C3H10T1/2	uninduced & ss	0	2.3	mid upper left - image 30
132	C3H10T1/2	uninduced & ss	0	3	mid bottom edge - image 30
133	C3H10T1/2	uninduced & ss	0	2.5	mid right edge - image 30
134	C3H10T1/2	uninduced & ss	0	2.3	right bottom edge - image 31
135	C3H10T1/2	uninduced & ss	0	2.6	right mid - image 32
136	C3H10T1/2	uninduced & ss	0	3	left edge - image 32
137	C3H10T1/2	uninduced & ss	0	2.3	right lower corner - image 32
138	C3H10T1/2	uninduced & ss	0	2.1	left mid edge - image 33
139	C3H10T1/2	uninduced & ss	0	2.6	right bottom - image 34
140	C3H10T1/2	uninduced & ss	0	2.1	top mid - image 35
141	C3H10T1/2	uninduced & ss	0	2	left of no. 140 - image 35
142	C3H10T1/2	uninduced & ss	0	2.1	mid bottom - image 35
143	C3H10T1/2	uninduced & ss	0	2.3	left edge lower - image 35
144	C3H10T1/2	uninduced & ss	0	2.9	above no. 143 - image 35
145	C3H10T1/2	uninduced & ss	0	2.2	right mid edge - image 35
146	C3H10T1/2	uninduced & ss	0	2.1	top mid - image 36
147	C3H10T1/2	uninduced & ss	0	3.1	top left mid - image 36
148	C3H10T1/2	uninduced & ss	0	2.6	mid left - image 36
149	C3H10T1/2	uninduced & ss	0	2.3	left bottom edge - image 36
150	C3H10T1/2	uninduced & ss	0	2	mid - image 37
151	C3H10T1/2	uninduced & ss	0	2.4	leftish mid - image 37
152	C3H10T1/2	uninduced & ss	0	1.7	right upper mid - image 37
153	C3H10T1/2	uninduced & ss	0	3	mid - image 38
154	C3H10T1/2	uninduced & ss	0	2.5	left mid edge - image 38
155	C3H10T1/2	uninduced & ss	0	2.2	right bottom edge - image 38

## Sheet: Day 7
Sl. No.	Cell line	Treatment type	Day	Cilia length	Comments
1	C3H10T1/2	uninduced & ss	7	2.1	mid left - 11	set 2
2	C3H10T1/2	uninduced & ss	7	2.05	mid bottom - 11
3	C3H10T1/2	uninduced & ss	7	1.83	right of 53 - 11		pixel: 0.07206 um
4	C3H10T1/2	uninduced & ss	7	2.27	top mid - 12		1 um: 13.877 pixels
5	C3H10T1/2	uninduced & ss	7	1.9	top right - 12
6	C3H10T1/2	uninduced & ss	7	2.31	upper left mid - 12		ss: serum starved
7	C3H10T1/2	uninduced & ss	7	1.86	mid rightish - 12
8	C3H10T1/2	uninduced & ss	7	2.02	below 8 - 12
9	C3H10T1/2	uninduced & ss	7	1.94	lower mid - 12
10	C3H10T1/2	uninduced & ss	7	2.19	above 10 - 12
11	C3H10T1/2	uninduced & ss	7	1.87	right bottom corner - 12
12	C3H10T1/2	uninduced & ss	7	1.89	top right - 13
13	C3H10T1/2	uninduced & ss	7	1.87	mid right extreme - 13
14	C3H10T1/2	uninduced & ss	7	1.7	below 16 - 13
15	C3H10T1/2	uninduced & ss	7	2.23	bottom left - 13
16	C3H10T1/2	uninduced & ss	7	2.11	above 18 - 13
17	C3H10T1/2	uninduced & ss	7	2.02	top left corner - 13
18	C3H10T1/2	uninduced & ss	7	1.92	mid - 14
19	C3H10T1/2	uninduced & ss	7	1.98	mid right - 14
20	C3H10T1/2	uninduced & ss	7	2.06	right lower of 22 - 14
21	C3H10T1/2	uninduced & ss	7	2.03	top right corner - 14
22	C3H10T1/2	uninduced & ss	7	2.4	mid left extreme - 14
23	C3H10T1/2	uninduced & ss	7	2.18	upper left mid - 14
24	C3H10T1/2	uninduced & ss	7	2.11	mid - 15
25	C3H10T1/2	uninduced & ss	7	2.08	right mid (extreme)- 15
26	C3H10T1/2	uninduced & ss	7	1.75	right lower mid - 15
27	C3H10T1/2	uninduced & ss	7	2.16	right bottom corner -15
28	C3H10T1/2	uninduced & ss	7	2.04	left bottom corner - 15
29	C3H10T1/2	uninduced & ss	7	1.983	left mid (extreme) - 15
30	C3H10T1/2	uninduced & ss	7	2.23	mid upper - 16
31	C3H10T1/2	uninduced & ss	7	1.98	mid bottom (top) - 16
32	C3H10T1/2	uninduced & ss	7	2.07	mid bottom (bottom) -16
33	C3H10T1/2	uninduced & ss	7	2.11	mid left - 16
34	C3H10T1/2	uninduced & ss	7	2.12	mid right extreme - 16
35	C3H10T1/2	uninduced & ss	7	2.16	mid right (top) - 17
36	C3H10T1/2	uninduced & ss	7	2.39	mid left (lower) - 17
37	C3H10T1/2	uninduced & ss	7	1.93	mid bottom - 17
38	C3H10T1/2	uninduced & ss	7	2.39	left bottom - 17
39	C3H10T1/2	uninduced & ss	7	2.2	mid - 18
40	C3H10T1/2	uninduced & ss	7	2.14	upper right - 18
41	C3H10T1/2	uninduced & ss	7	2.24	mid right - 19
42	C3H10T1/2	uninduced & ss	7	2.4	bottom right - 19
43	C3H10T1/2	uninduced & ss	7	2.11	top right - 20
44	C3H10T1/2	uninduced & ss	7	2.38	lower rightish - 20
45	C3H10T1/2	uninduced & ss	7	2.28	below 58 - 20
46	C3H10T1/2	uninduced & ss	7	2.13	lower mid left - 20
47	C3H10T1/2	uninduced & ss	7	2.11	above 60 - 20
48	C3H10T1/2	uninduced & ss	7	1.8	mid upper - image 21	set 3
49	C3H10T1/2	uninduced & ss	7	1.9	mid bottom - image 21
50	C3H10T1/2	uninduced & ss	7	2.3	right bottom corner - image 21
51	C3H10T1/2	uninduced & ss	7	1.9	top right edge - image 21
52	C3H10T1/2	uninduced & ss	7	1.8	above no. 67 - image 21
53	C3H10T1/2	uninduced & ss	7	1.7	mid - image 22
54	C3H10T1/2	uninduced & ss	7	1.3	above no. 69 - image 22
55	C3H10T1/2	uninduced & ss	7	1.4	top right corner - image 22
56	C3H10T1/2	uninduced & ss	7	1.9	mid left - image 22
57	C3H10T1/2	uninduced & ss	7	2	left bottom edge - image 22
58	C3H10T1/2	uninduced & ss	7	2.4	right lower - image 23
59	C3H10T1/2	uninduced & ss	7	2.3	right top corner - image 23
60	C3H10T1/2	uninduced & ss	7	1.8	top left edge - image 23
61	C3H10T1/2	uninduced & ss	7	1.6	left mid (1) - image 23
62	C3H10T1/2	uninduced & ss	7	1.6	left mid (2) - image 23
63	C3H10T1/2	uninduced & ss	7	2	mid - image 24
64	C3H10T1/2	uninduced & ss	7	2.1	mid bottom - image 24
65	C3H10T1/2	uninduced & ss	7	1.9	right bottom edge - image 24
66	C3H10T1/2	uninduced & ss	7	1.8	right above no. 81 - image 24
67	C3H10T1/2	uninduced & ss	7	2.3	mid left - image 25
68	C3H10T1/2	uninduced & ss	7	2.3	above no. 84 - image 25
69	C3H10T1/2	uninduced & ss	7	2	mid top - image 26
70	C3H10T1/2	uninduced & ss	7	1.8	mid bottom - image 26
71	C3H10T1/2	uninduced & ss	7	1.7	left bottom corner - image 26
72	C3H10T1/2	uninduced & ss	7	2.1	mid left - image 26
73	C3H10T1/2	uninduced & ss	7	1.7	right top corner - image 26
74	C3H10T1/2	uninduced & ss	7	2.2	right bottom edge - image 27
75	C3H10T1/2	uninduced & ss	7	2	right mid edge - image 27
76	C3H10T1/2	uninduced & ss	7	1.9	top left mid - image 27
77	C3H10T1/2	uninduced & ss	7	1.8	top left edge - image 27
78	C3H10T1/2	uninduced & ss	7	1.9	mid bottom - image 28
79	C3H10T1/2	uninduced & ss	7	2	bottom left corner - image 28
80	C3H10T1/2	uninduced & ss	7	1.8	left lower mid - image 28
81	C3H10T1/2	uninduced & ss	7	1.9	top mid - image 28
82	C3H10T1/2	uninduced & ss	7	1.8	right lower edge - image 28
83	C3H10T1/2	uninduced & ss	7	2.4	mid left upper - image 29
84	C3H10T1/2	uninduced & ss	7	2.2	right bottom edge - image 30
85	C3H10T1/2	uninduced & ss	7	2.2	left mid - image 30
86	C3H10T1/2	uninduced & ss	7	2	left bottom corner - image 30
87	C3H10T1/2	uninduced & ss	7	2.4	top right (lower) - image 31
88	C3H10T1/2	uninduced & ss	7	2.3	above no. 108 - image 31
89	C3H10T1/2	uninduced & ss	7	2	mid upper - image 32
90	C3H10T1/2	uninduced & ss	7	1.8	mid lower - image 32
91	C3H10T1/2	uninduced & ss	7	1.8	right bottom edge (upper) - image 32
92	C3H10T1/2	uninduced & ss	7	1.8	right bottom edge (lower) - image 32
93	C3H10T1/2	uninduced & ss	7	1.8	mid right edge - image 32
94	C3H10T1/2	uninduced & ss	7	2	mid leftish lower - image 1	set 1
95	C3H10T1/2	uninduced & ss	7	2.2	right lower mid - image 1
96	C3H10T1/2	uninduced & ss	7	2	right mid - image 2
97	C3H10T1/2	uninduced & ss	7	2	right top - image 3
98	C3H10T1/2	uninduced & ss	7	2.2	right upper edge - image 3
99	C3H10T1/2	uninduced & ss	7	2	below no. 125 - image 4
100	C3H10T1/2	uninduced & ss	7	2.1	right top - image 4
101	C3H10T1/2	uninduced & ss	7	2.4	below no. 127 - image 4
102	C3H10T1/2	uninduced & ss	7	1.8	left edge - image 4
103	C3H10T1/2	uninduced & ss	7	2.2	right top corner - image 5
104	C3H10T1/2	uninduced & ss	7	1.7	top mid - image 5
105	C3H10T1/2	uninduced & ss	7	2.1	central pair - image 5
106	C3H10T1/2	uninduced & ss	7	2.1	central pair - image 5
107	C3H10T1/2	uninduced & ss	7	2.2	left mid top - image 5
108	C3H10T1/2	uninduced & ss	7	2.3	left lower mid - image 5
109	C3H10T1/2	uninduced & ss	7	2.4	left bottom - image 5
110	C3H10T1/2	uninduced & ss	7	2.2	right lower mid - image 6
111	C3H10T1/2	uninduced & ss	7	2.2	right lower edge - image 6
112	C3H10T1/2	uninduced & ss	7	2.4	left of no. 142 - image 6
113	C3H10T1/2	uninduced & ss	7	2.4	above no. 142 - image 6
114	C3H10T1/2	uninduced & ss	7	1.9	left mid - image 7
115	C3H10T1/2	uninduced & ss	7	2.3	mid - image 8
116	C3H10T1/2	uninduced & ss	7	2.2	right lower edge - image 9
117	C3H10T1/2	uninduced & ss	7	2.1	top left mid - image 9
118	C3H10T1/2	uninduced & ss	7	2.3	left of no. 152 - image 9
119	C3H10T1/2	uninduced & ss	7	2	right bottom corner - image 10
120	C3H10T1/2	uninduced & ss	7	2.3	left mid edge - image 10
Sl. No.	Cell line	Treatment type	Day	Cilia length	Comments
1	C3H10T1/2	OS & ss	7	1.68	top mid rightish - 11	set 2
2	C3H10T1/2	OS & ss	7	2.335	top mid leftish - 11
3	C3H10T1/2	OS & ss	7	2.4	mid left - 11
4	C3H10T1/2	OS & ss	7	2.23	mid bottom - 11
5	C3H10T1/2	OS & ss	7	2.22	mid upper - 12
6	C3H10T1/2	OS & ss	7	1.82	right top of 5 - 12
7	C3H10T1/2	OS & ss	7	1.98	left mid - 12
8	C3H10T1/2	OS & ss	7	2.27	left bottom - 12
9	C3H10T1/2	OS & ss	7	2.44	mid bottom - 12
10	C3H10T1/2	OS & ss	7	2.68	bottom left corner - 12
11	C3H10T1/2	OS & ss	7	2.31	above 10 - 12
12	C3H10T1/2	OS & ss	7	1.84	mid left - 12
13	C3H10T1/2	OS & ss	7	1.94	upper left extreme - 12
14	C3H10T1/2	OS & ss	7	2.65	mid - 13
15	C3H10T1/2	OS & ss	7	1.69	left lower - 13
16	C3H10T1/2	OS & ss	7	2.4	right of 16 - 13
17	C3H10T1/2	OS & ss	7	2.31	left of 16 - 13
18	C3H10T1/2	OS & ss	7	1.94	upper right - 13
19	C3H10T1/2	OS & ss	7	2.02	mid right - 13
20	C3H10T1/2	OS & ss	7	2.31	mid bottom - 14
21	C3H10T1/2	OS & ss	7	2.07	lower right - 14
22	C3H10T1/2	OS & ss	7	1.92	mid right - 14
23	C3H10T1/2	OS & ss	7	1.86	top right corner - 14
24	C3H10T1/2	OS & ss	7	2.22	upper mid - 14
25	C3H10T1/2	OS & ss	7	2.28	mid left upper - 14
26	C3H10T1/2	OS & ss	7	1.64	below 26 - 14
27	C3H10T1/2	OS & ss	7	2.21	mid - 15
28	C3H10T1/2	OS & ss	7	2.1	top right - 15
29	C3H10T1/2	OS & ss	7	2.1	bottom rightish - 15
30	C3H10T1/2	OS & ss	7	2.17	bottom leftish - 15
31	C3H10T1/2	OS & ss	7	2.3	top left - 15
32	C3H10T1/2	OS & ss	7	1.74	mid left - 15
33	C3H10T1/2	OS & ss	7	1.83	mid - 16
34	C3H10T1/2	OS & ss	7	2.02	below 34 - 16
35	C3H10T1/2	OS & ss	7	2.34	mid bottom - 16
36	C3H10T1/2	OS & ss	7	2.14	right of 34 - 16
37	C3H10T1/2	OS & ss	7	2.59	right above 37 - 16
38	C3H10T1/2	OS & ss	7	1.84	right bottom - 16
39	C3H10T1/2	OS & ss	7	1.72	lower mid left - 16
40	C3H10T1/2	OS & ss	7	2.46	mid left - 16
41	C3H10T1/2	OS & ss	7	2.34	mid leftish - 17
42	C3H10T1/2	OS & ss	7	2.3	above 42 - 17
43	C3H10T1/2	OS & ss	7	2.02	top mid - 17
44	C3H10T1/2	OS & ss	7	2	upper right - 17
45	C3H10T1/2	OS & ss	7	2.9	lower mid right - 17
46	C3H10T1/2	OS & ss	7	2.3	left upper mid - 17
47	C3H10T1/2	OS & ss	7	2.15	lower mid left - 18
48	C3H10T1/2	OS & ss	7	2.52	top mid - 18
49	C3H10T1/2	OS & ss	7	2.5	bottom mid - 18
50	C3H10T1/2	OS & ss	7	2.05	mid lower left - 18
51	C3H10T1/2	OS & ss	7	2.14	mid upper left - 18
52	C3H10T1/2	OS & ss	7	2.2	top right corner - 18
53	C3H10T1/2	OS & ss	7	2.77	leftish mid - 19
54	C3H10T1/2	OS & ss	7	2.5	mid - 19
55	C3H10T1/2	OS & ss	7	2.21	mid bottom - 19
56	C3H10T1/2	OS & ss	7	3	left corner bottom - 19
57	C3H10T1/2	OS & ss	7	2.22	mid left - 20
58	C3H10T1/2	OS & ss	7	2.2	left bottom corner (lower) - 20
59	C3H10T1/2	OS & ss	7	2.1	top right corner - 20
60	C3H10T1/2	OS & ss	7	2.4	mid lower right - 20
61	C3H10T1/2	OS & ss	7	2.81	top left - 21
62	C3H10T1/2	OS & ss	7	2.11	right upper mid - 21
63	C3H10T1/2	OS & ss	7	2.3	mid bottom (lower) - 21
64	C3H10T1/2	OS & ss	7	2.33	mid bottom (upper) - 21
65	C3H10T1/2	OS & ss	7	2.14	upper right midish - 21
66	C3H10T1/2	OS & ss	7	2	right lower - image 22	set 3
67	C3H10T1/2	OS & ss	7	2.2	top left corner - image 22
68	C3H10T1/2	OS & ss	7	1.9	right of no. 71 (top) - image 22
69	C3H10T1/2	OS & ss	7	2.1	right of no. 71 (bottom) - image 22
70	C3H10T1/2	OS & ss	7	1.8	left bottom corner - image 22
71	C3H10T1/2	OS & ss	7	1.7	top right edge - image 22
72	C3H10T1/2	OS & ss	7	2.3	mid - image 23
73	C3H10T1/2	OS & ss	7	2.1	right mid - image 23
74	C3H10T1/2	OS & ss	7	2.2	mid right edge - image 23
75	C3H10T1/2	OS & ss	7	2.2	above no. 80 - image 23
76	C3H10T1/2	OS & ss	7	1.8	top right edge - image 23
77	C3H10T1/2	OS & ss	7	1.8	top mid - image 23
78	C3H10T1/2	OS & ss	7	2	upper left mid - image 23
79	C3H10T1/2	OS & ss	7	1.9	mid rightish - image 24
80	C3H10T1/2	OS & ss	7	2	rightish bottom (top) - image 24
81	C3H10T1/2	OS & ss	7	2	rightish bottom (bottom) - image 24
82	C3H10T1/2	OS & ss	7	1.7	top left extreme - image 24
83	C3H10T1/2	OS & ss	7	1.7	mid - image 25
84	C3H10T1/2	OS & ss	7	2.2	right mid edge - image 25
85	C3H10T1/2	OS & ss	7	1.8	below no. 92 - image 25
86	C3H10T1/2	OS & ss	7	1.7	right bottom corner edge - image 25
87	C3H10T1/2	OS & ss	7	1.7	left top mid - image 25
88	C3H10T1/2	OS & ss	7	1.8	left mid - image 25
89	C3H10T1/2	OS & ss	7	1.9	left of no. 97 - image 25
90	C3H10T1/2	OS & ss	7	2.1	mid leftish - image 26
91	C3H10T1/2	OS & ss	7	2.1	right bottom - image 26
92	C3H10T1/2	OS & ss	7	1.9	above no. 102 - image 26
93	C3H10T1/2	OS & ss	7	2	left of no. 99 - image 26
94	C3H10T1/2	OS & ss	7	1.8	mid left - image 26
95	C3H10T1/2	OS & ss	7	1.9	left lower edge - image 26
96	C3H10T1/2	OS & ss	7	1.7	left of no. 108 - image 27
97	C3H10T1/2	OS & ss	7	1.9	left lower mid - image 27
98	C3H10T1/2	OS & ss	7	1.9	left mid edge - image 27
99	C3H10T1/2	OS & ss	7	1.7	mid bottom - image 27
100	C3H10T1/2	OS & ss	7	1.7	mid - image 28
101	C3H10T1/2	OS & ss	7	2.4	mid bottom - image 28
102	C3H10T1/2	OS & ss	7	2	left top corner - image 28
103	C3H10T1/2	OS & ss	7	1.9	top mid - image 28
104	C3H10T1/2	OS & ss	7	1.8	top right - image 28
105	C3H10T1/2	OS & ss	7	2	right mid - image 28
106	C3H10T1/2	OS & ss	7	1.8	right lower - image 28
107	C3H10T1/2	OS & ss	7	2.2	top mid - image 29
108	C3H10T1/2	OS & ss	7	2.1	top right corner - image 29
109	C3H10T1/2	OS & ss	7	2	right mid edge - image 29
110	C3H10T1/2	OS & ss	7	2.5	below no. 123 - image 29
111	C3H10T1/2	OS & ss	7	1.9	left of no. 124 - image 29
112	C3H10T1/2	OS & ss	7	1.8	mid leftish - image 29
113	C3H10T1/2	OS & ss	7	2	above no. 126 - image 29
114	C3H10T1/2	OS & ss	7	1.9	top right - image 30
115	C3H10T1/2	OS & ss	7	1.9	right mid edge - image 30
116	C3H10T1/2	OS & ss	7	1.9	below no. 129 - image 30
117	C3H10T1/2	OS & ss	7	2	right lower mid - image 30
118	C3H10T1/2	OS & ss	7	1.7	left of no. 131 - image 30
119	C3H10T1/2	OS & ss	7	2	top mid - image 30
120	C3H10T1/2	OS & ss	7	2	left mid - image 30
121	C3H10T1/2	OS & ss	7	2	below no. 134 - image 30
122	C3H10T1/2	OS & ss	7	1.9	mid - image 31
123	C3H10T1/2	OS & ss	7	1.9	right lower edge - image 31
124	C3H10T1/2	OS & ss	7	1.9	top left - image 31
125	C3H10T1/2	OS & ss	7	1.9	left lower mid - image 31
126	C3H10T1/2	OS & ss	7	2.3	mid bottom - image 1	set 1
127	C3H10T1/2	OS & ss	7	1.9	left mid - image 1
128	C3H10T1/2	OS & ss	7	1.9	top mid - image 1
129	C3H10T1/2	OS & ss	7	2.4	mid - image 2
130	C3H10T1/2	OS & ss	7	1.7	top right - image 2
131	C3H10T1/2	OS & ss	7	2.1	right mid - image 3
132	C3H10T1/2	OS & ss	7	2.2	right top corner - image 3
133	C3H10T1/2	OS & ss	7	2.1	left top (up) - image 3
134	C3H10T1/2	OS & ss	7	1.7	left top (bottom) - image 3
135	C3H10T1/2	OS & ss	7	1.9	right upper edge - image 4
136	C3H10T1/2	OS & ss	7	2	right upper mid - image 4
137	C3H10T1/2	OS & ss	7	1.6	rightish mid - image 4
138	C3H10T1/2	OS & ss	7	1.6	left top mid - image 4
139	C3H10T1/2	OS & ss	7	2	left lower - image 4
140	C3H10T1/2	OS & ss	7	2	mid - image 5
141	C3H10T1/2	OS & ss	7	1.9	right upper - image 5
142	C3H10T1/2	OS & ss	7	2.1	above no. 158 - image 5
143	C3H10T1/2	OS & ss	7	1.6	left mid upper - image 5
144	C3H10T1/2	OS & ss	7	1.8	left lower mid - image 5
145	C3H10T1/2	OS & ss	7	2.5	left bottom corner - image 5
146	C3H10T1/2	OS & ss	7	2.1	left top mid - image 6
147	C3H10T1/2	OS & ss	7	1.8	left of no. 163 - image 6
148	C3H10T1/2	OS & ss	7	2.1	mid - image 7
149	C3H10T1/2	OS & ss	7	2	left mid - image 7
150	C3H10T1/2	OS & ss	7	2.4	left bottom - image 7
151	C3H10T1/2	OS & ss	7	1.9	right bottom edge (mid) - image 7
152	C3H10T1/2	OS & ss	7	2	mid - image 8
153	C3H10T1/2	OS & ss	7	1.9	mid bottom - image 8
154	C3H10T1/2	OS & ss	7	2.1	right mid (upper) - image 8
155	C3H10T1/2	OS & ss	7	2.2	right mid (lower) - image 8
156	C3H10T1/2	OS & ss	7	1.7	right mid upper edge - image 8
157	C3H10T1/2	OS & ss	7	2.1	below no. 176 - image 8
158	C3H10T1/2	OS & ss	7	2.2	left top edge - image 8
159	C3H10T1/2	OS & ss	7	1.7	left mid - image 8
160	C3H10T1/2	OS & ss	7	1.9	left mid bottom - image 8
161	C3H10T1/2	OS & ss	7	2.4	left of no. 181 - image 8
162	C3H10T1/2	OS & ss	7	1.8	mid - image 9
163	C3H10T1/2	OS & ss	7	2	mid right lower - image 9
164	C3H10T1/2	OS & ss	7	2.1	right upper corner - image 9
165	C3H10T1/2	OS & ss	7	2.5	right mid edge - image 9
166	C3H10T1/2	OS & ss	7	2.1	right bottom corner - image 9
167	C3H10T1/2	OS & ss	7	2.2	left bottom corner - image 9
168	C3H10T1/2	OS & ss	7	2.5	left top corner - image 9
169	C3H10T1/2	OS & ss	7	1.8	mid - image 10
170	C3H10T1/2	OS & ss	7	1.7	mid bottom - image 10
171	C3H10T1/2	OS & ss	7	1.7	right bottom corner - image 10
172	C3H10T1/2	OS & ss	7	1.9	right mid bottom - image 10
173	C3H10T1/2	OS & ss	7	1.8	left bottom corner - image 10
174	C3H10T1/2	OS & ss	7	2.3	left mid - image 10
175	C3H10T1/2	OS & ss	7	1.7	right of no. 197 - image 10
176	C3H10T1/2	OS & ss	7	1.6	left mid edge - image 10
177	C3H10T1/2	OS & ss	7	1.7	leftish mid top edge - image 10

## Sheet: Day 7 OS+SAG
Sl no.	Cell line	Treatment type	Day	Cilia length	Comments
1	C3H10T1/2	OS+SAG & ss	7	2.66	mid - image 1	set 1		pixel: 0.07206 um
2	C3H10T1/2	OS+SAG & ss	7	2.12	above no. 1 - image 1			1 um: 13.877 pixels
3	C3H10T1/2	OS+SAG & ss	7	2.13	mid left - image 1
4	C3H10T1/2	OS+SAG & ss	7	2.68	mid - image 2			ss: serum starved
5	C3H10T1/2	OS+SAG & ss	7	1.8	below no. 4 - image 2
6	C3H10T1/2	OS+SAG & ss	7	2.11	left mid - image 2
7	C3H10T1/2	OS+SAG & ss	7	2.47	below no. 6 - image 2
8	C3H10T1/2	OS+SAG & ss	7	2	left upper mid - image 2
9	C3H10T1/2	OS+SAG & ss	7	2.34	left bottom mid (upper) - image 2
10	C3H10T1/2	OS+SAG & ss	7	1.71	left bottom mid (lower) - image 2
11	C3H10T1/2	OS+SAG & ss	7	1.93	left extreme bottom - image 2
12	C3H10T1/2	OS+SAG & ss	7	2.46	right extreme bottom - image 2
13	C3H10T1/2	OS+SAG & ss	7	2.47	right mid - image 2
14	C3H10T1/2	OS+SAG & ss	7	2	mid (left) - image 3
15	C3H10T1/2	OS+SAG & ss	7	2.12	mid (right) - image 3
16	C3H10T1/2	OS+SAG & ss	7	2.78	left mid (upper) - image 3
17	C3H10T1/2	OS+SAG & ss	7	2.52	left mid (lower) - image 3
18	C3H10T1/2	OS+SAG & ss	7	2.78	right mid - image 3
19	C3H10T1/2	OS+SAG & ss	7	2.89	right top - image 3
20	C3H10T1/2	OS+SAG & ss	7	2.4	above no. 19 - image 3
21	C3H10T1/2	OS+SAG & ss	7	2.45	mid top - image 3
22	C3H10T1/2	OS+SAG & ss	7	3.92	right mid top - image 4
23	C3H10T1/2	OS+SAG & ss	7	3.3	mid upper - image 4
24	C3H10T1/2	OS+SAG & ss	7	2.64	mid bottom - image 4
25	C3H10T1/2	OS+SAG & ss	7	2.53	left mid - image 4
26	C3H10T1/2	OS+SAG & ss	7	2.2	mid upper - image 5
27	C3H10T1/2	OS+SAG & ss	7	4.1	right of no. 26 - image 5
28	C3H10T1/2	OS+SAG & ss	7	2.57	right mid extreme - image 5
29	C3H10T1/2	OS+SAG & ss	7	2.52	mid bottom rightish - image 5
30	C3H10T1/2	OS+SAG & ss	7	3	mid bottom - image 5
31	C3H10T1/2	OS+SAG & ss	7	2.2	left bottom - image 5
32	C3H10T1/2	OS+SAG & ss	7	2.42	mid left - image 5
33	C3H10T1/2	OS+SAG & ss	7	2.67	mid upper - image 6
34	C3H10T1/2	OS+SAG & ss	7	2.4	below no. 33 - image 6
35	C3H10T1/2	OS+SAG & ss	7	2.23	right mid bottom - image 6
36	C3H10T1/2	OS+SAG & ss	7	2.44	left of no. 35 (upper) - image 6
37	C3H10T1/2	OS+SAG & ss	7	2.7	left of no. 35 (lower) - image 6
38	C3H10T1/2	OS+SAG & ss	7	2	left mid - image 6
39	C3H10T1/2	OS+SAG & ss	7	2.7	mid left top - image 6
40	C3H10T1/2	OS+SAG & ss	7	2.5	mid - image 7
41	C3H10T1/2	OS+SAG & ss	7	2.8	below no. 40 - image 7
42	C3H10T1/2	OS+SAG & ss	7	2.7	mid leftish bottom - image 7
43	C3H10T1/2	OS+SAG & ss	7	2.9	mid left edge - image 7
44	C3H10T1/2	OS+SAG & ss	7	2.1	top right mid - image 7
45	C3H10T1/2	OS+SAG & ss	7	2.3	top right edge - image 7
46	C3H10T1/2	OS+SAG & ss	7	2.3	bottom right edge - image 7
47	C3H10T1/2	OS+SAG & ss	7	2.8	top mid leftish - image 7
48	C3H10T1/2	OS+SAG & ss	7	2.45	mid lower - image 8
49	C3H10T1/2	OS+SAG & ss	7	2.6	below no. 48 - image 8
50	C3H10T1/2	OS+SAG & ss	7	2.5	mid left - image 8
51	C3H10T1/2	OS+SAG & ss	7	2.4	mid left edge - image 8
52	C3H10T1/2	OS+SAG & ss	7	2.2	top mid leftish - image 8
53	C3H10T1/2	OS+SAG & ss	7	2.2	bottom right corner - image 8	set 2
54	C3H10T1/2	OS+SAG & ss	7	2.6	mid leftish - image 9
55	C3H10T1/2	OS+SAG & ss	7	2.3	top left mid - image 9
56	C3H10T1/2	OS+SAG & ss	7	2.1	mid left - image 9
57	C3H10T1/2	OS+SAG & ss	7	1.9	left bottom corner - image 9
58	C3H10T1/2	OS+SAG & ss	7	2.3	mid bottom - image 9
59	C3H10T1/2	OS+SAG & ss	7	2.5	mid right (right) - image 9
60	C3H10T1/2	OS+SAG & ss	7	2.3	left of no. 59 - image 9
61	C3H10T1/2	OS+SAG & ss	7	2.45	top right corner - image 9
62	C3H10T1/2	OS+SAG & ss	7	2.4	mid right (right) - image 9
63	C3H10T1/2	OS+SAG & ss	7	2.45	mid right edge - image 9
64	C3H10T1/2	OS+SAG & ss	7	2.9	mid - image 10
65	C3H10T1/2	OS+SAG & ss	7	3.3	left of no. 64 - image 10
66	C3H10T1/2	OS+SAG & ss	7	3.1	left mid edge - image 10
67	C3H10T1/2	OS+SAG & ss	7	2.43	left lower mid edge - image 10
68	C3H10T1/2	OS+SAG & ss	7	3	rightish mid lower - image 10
69	C3H10T1/2	OS+SAG & ss	7	2.4	right mid upper edge - image 10
70	C3H10T1/2	OS+SAG & ss	7	2.4	right bottom corner (left) - image 10
71	C3H10T1/2	OS+SAG & ss	7	2.2	right bottom corner (right) - image 10
72	C3H10T1/2	OS+SAG & ss	7	2.7	mid rightish - image 11
73	C3H10T1/2	OS+SAG & ss	7	3	mid right upper edge - image 11
74	C3H10T1/2	OS+SAG & ss	7	2.7	mid top - image 11
75	C3H10T1/2	OS+SAG & ss	7	2.1	mid bottom - image 11
76	C3H10T1/2	OS+SAG & ss	7	2.6	mid left - image 11
77	C3H10T1/2	OS+SAG & ss	7	2.4	below no. 76 - image 11
78	C3H10T1/2	OS+SAG & ss	7	2.9	mid leftish - image 12
79	C3H10T1/2	OS+SAG & ss	7	3	below no. 78 - image 12
80	C3H10T1/2	OS+SAG & ss	7	2.1	mid bottom - image 12
81	C3H10T1/2	OS+SAG & ss	7	2.6	top left mid - image 12
82	C3H10T1/2	OS+SAG & ss	7	2.1	right of no. 81 - image 12
83	C3H10T1/2	OS+SAG & ss	7	2.6	top rightish - image 12
84	C3H10T1/2	OS+SAG & ss	7	2.7	top right corner - image 12
85	C3H10T1/2	OS+SAG & ss	7	2.3	bottom right edge - image 12
86	C3H10T1/2	OS+SAG & ss	7	2.1	left of no. 85 - image 12
87	C3H10T1/2	OS+SAG & ss	7	3.6	mid - image 13
88	C3H10T1/2	OS+SAG & ss	7	2.7	left top corner - image 13
89	C3H10T1/2	OS+SAG & ss	7	2.6	left lower mid edge - image 13
90	C3H10T1/2	OS+SAG & ss	7	2.23	right of no. 89 - image 13
91	C3H10T1/2	OS+SAG & ss	7	2.4	right of no. 90 - image 13
92	C3H10T1/2	OS+SAG & ss	7	2.3	mid top - image 13
93	C3H10T1/2	OS+SAG & ss	7	2.5	mid right - image 13
94	C3H10T1/2	OS+SAG & ss	7	2.7	mid - image 14
95	C3H10T1/2	OS+SAG & ss	7	2.6	top left edge - image 14
96	C3H10T1/2	OS+SAG & ss	7	2.1	mid left - image 14
97	C3H10T1/2	OS+SAG & ss	7	2.2	mid lower left - image 14
98	C3H10T1/2	OS+SAG & ss	7	2.3	left of no. 97 - image 14
99	C3H10T1/2	OS+SAG & ss	7	3.1	mid - image 15
100	C3H10T1/2	OS+SAG & ss	7	2.3	right bottom corner - image 15
101	C3H10T1/2	OS+SAG & ss	7	3.2	top mid - image 15
102	C3H10T1/2	OS+SAG & ss	7	3.2	mid left - image 15
103	C3H10T1/2	OS+SAG & ss	7	1.94	right of no. 102 (below) - image 15
104	C3H10T1/2	OS+SAG & ss	7	2.1	left bottom edge - image 15
105	C3H10T1/2	OS+SAG & ss	7	2.2	left of no. 104 - image 15

## Sheet: Day 7 SAG
Sl no.	Cell line	Treatment type	Day	Cilia length	Comments
1	C3H10T1/2	SAG & ss	7	3	mid (upper) - image 1	set 1		pixel: 0.07206 um
2	C3H10T1/2	SAG & ss	7	2.7	below no. 1 - image 1			1 um: 13.877 pixels
3	C3H10T1/2	SAG & ss	7	2.8	right mid - image 1
4	C3H10T1/2	SAG & ss	7	2.7	bottom mid - image 1			ss: serum starved
5	C3H10T1/2	SAG & ss	7	2.3	left mid - image 1
6	C3H10T1/2	SAG & ss	7	2.3	left mid upper - image 1
7	C3H10T1/2	SAG & ss	7	2.7	left mid extreme - image 1
8	C3H10T1/2	SAG & ss	7	2.2	mid - image 2
9	C3H10T1/2	SAG & ss	7	3	below & left of no. 8 - image 2
10	C3H10T1/2	SAG & ss	7	2.4	left mid (upper) - image 2
11	C3H10T1/2	SAG & ss	7	2.66	left mid (lower) - image 2
12	C3H10T1/2	SAG & ss	7	2.7	left mid bottom - image 2
13	C3H10T1/2	SAG & ss	7	1.95	left mid extreme (lower) - image 2
14	C3H10T1/2	SAG & ss	7	2.1	left mid extreme (upper) - image 2
15	C3H10T1/2	SAG & ss	7	2.5	left top - image 2
16	C3H10T1/2	SAG & ss	7	2.7	right mid - image 2
17	C3H10T1/2	SAG & ss	7	3.1	below no. 16 - image 2
18	C3H10T1/2	SAG & ss	7	2.9	right top - image 2
19	C3H10T1/2	SAG & ss	7	2.83	mid - image 3
20	C3H10T1/2	SAG & ss	7	2.3	right mid lower (up) - image 3
21	C3H10T1/2	SAG & ss	7	2.2	right mid lower (bottom) - image 3
22	C3H10T1/2	SAG & ss	7	3	right mid bottom - image 3
23	C3H10T1/2	SAG & ss	7	2.6	right mid extreme - image 3
24	C3H10T1/2	SAG & ss	7	2.7	left mid - image 3
25	C3H10T1/2	SAG & ss	7	2.6	left of no. 24 - image 3
26	C3H10T1/2	SAG & ss	7	2.7	left top corner - image 3
27	C3H10T1/2	SAG & ss	7	3.4	mid right - image 4
28	C3H10T1/2	SAG & ss	7	2.65	upper mid left - image 4
29	C3H10T1/2	SAG & ss	7	2.9	below no. 28 - image 4
30	C3H10T1/2	SAG & ss	7	2.8	below no. 29 - image 4
31	C3H10T1/2	SAG & ss	7	3.1	lower mid left (upper) - image 4
32	C3H10T1/2	SAG & ss	7	2.2	right bottom - image 4
33	C3H10T1/2	SAG & ss	7	2.41	mid - image 5
34	C3H10T1/2	SAG & ss	7	2.4	above no. 33 - image 5
35	C3H10T1/2	SAG & ss	7	2.5	lower right mid - image 5
36	C3H10T1/2	SAG & ss	7	2.7	mid bottom - image 5
37	C3H10T1/2	SAG & ss	7	2.84	left of no. 36 - image 5
38	C3H10T1/2	SAG & ss	7	3.2	mid left - image 5
39	C3H10T1/2	SAG & ss	7	2.6	left of no. 38 - image 5
40	C3H10T1/2	SAG & ss	7	2	below no. 33 - image 5
41	C3H10T1/2	SAG & ss	7	2.1	above no. 39 (left) image 5
42	C3H10T1/2	SAG & ss	7	2.8	mid - image 6
43	C3H10T1/2	SAG & ss	7	3.2	mid upper - image 6
44	C3H10T1/2	SAG & ss	7	2.3	mid left - image 6
45	C3H10T1/2	SAG & ss	7	1.7	right of no. 44 - image 6
46	C3H10T1/2	SAG & ss	7	2.3	left bottom pair - image 6
47	C3H10T1/2	SAG & ss	7	2.4	above no. 46 - image 6
48	C3H10T1/2	SAG & ss	7	3.1	left bottom edge - image 6
49	C3H10T1/2	SAG & ss	7	2.9	right mid - image 6	set 2
50	C3H10T1/2	SAG & ss	7	2.6	right mid edge - image 6
51	C3H10T1/2	SAG & ss	7	2.6	right top corner - image 6
52	C3H10T1/2	SAG & ss	7	2.5	mid - image 7
53	C3H10T1/2	SAG & ss	7	2.4	top left (left) - image 7
54	C3H10T1/2	SAG & ss	7	2.8	right mid - image 7
55	C3H10T1/2	SAG & ss	7	2.7	top right corner - image 7
56	C3H10T1/2	SAG & ss	7	2.6	right mid edge - image 7
57	C3H10T1/2	SAG & ss	7	2.8	mid - image 8
58	C3H10T1/2	SAG & ss	7	2.6	left of no. 57 - image 8
59	C3H10T1/2	SAG & ss	7	2.7	left of no. 58 - image 8
60	C3H10T1/2	SAG & ss	7	2.4	below no. 59 - image 8
61	C3H10T1/2	SAG & ss	7	2.7	top left corner - image 8
62	C3H10T1/2	SAG & ss	7	2.3	mid top - image 8
63	C3H10T1/2	SAG & ss	7	2.1	right of no. 57 - image 8
64	C3H10T1/2	SAG & ss	7	3	leftish mid - image 9
65	C3H10T1/2	SAG & ss	7	2.6	top left corner - image 9
66	C3H10T1/2	SAG & ss	7	2	upper left - image 9
67	C3H10T1/2	SAG & ss	7	2.2	right of no. 66 - image 9
68	C3H10T1/2	SAG & ss	7	2.5	left bottom corner - image 9
69	C3H10T1/2	SAG & ss	7	2.3	mid upper - image 9
70	C3H10T1/2	SAG & ss	7	2.5	right mid upper - image 9
71	C3H10T1/2	SAG & ss	7	2.9	right mid - image 9
72	C3H10T1/2	SAG & ss	7	2.5	right mid edge - image 9
73	C3H10T1/2	SAG & ss	7	2.7	mid - image 10
74	C3H10T1/2	SAG & ss	7	2.8	mid top - image 10
75	C3H10T1/2	SAG & ss	7	3.2	right of no. 73 - image 10
76	C3H10T1/2	SAG & ss	7	2.6	right top corner - image 10
77	C3H10T1/2	SAG & ss	7	3	left lower mid - image 10
78	C3H10T1/2	SAG & ss	7	2.7	left mid upper - image 10
79	C3H10T1/2	SAG & ss	7	2.8	above no. 78 - image 10
80	C3H10T1/2	SAG & ss	7	2.7	left of no. 78 - image 10
81	C3H10T1/2	SAG & ss	7	3.5	mid lower - image 11
82	C3H10T1/2	SAG & ss	7	2.7	mid upper - image 11
83	C3H10T1/2	SAG & ss	7	2.5	right bottom corner - image 11
84	C3H10T1/2	SAG & ss	7	2.5	left above no. 83 - image 11
85	C3H10T1/2	SAG & ss	7	2.6	right mid edge - image 11
86	C3H10T1/2	SAG & ss	7	2.4	left of no. 85 - image 11
87	C3H10T1/2	SAG & ss	7	3	left mid (extreme left) - image 11
88	C3H10T1/2	SAG & ss	7	2.8	bottom left corner - image 11
89	C3H10T1/2	SAG & ss	7	2.3	top left mid - image 11
90	C3H10T1/2	SAG & ss	7	2.1	top left edge - image 11
91	C3H10T1/2	SAG & ss	7	3.4	mid - image 12
92	C3H10T1/2	SAG & ss	7	3.1	mid rightish - image 12
93	C3H10T1/2	SAG & ss	7	3	mid top - image 12
94	C3H10T1/2	SAG & ss	7	3	above no. 93 - image 12
95	C3H10T1/2	SAG & ss	7	2.7	right mid lower (left) - image 12
96	C3H10T1/2	SAG & ss	7	2.6	right mid lower (right) - image 12
97	C3H10T1/2	SAG & ss	7	2.3	right mid edge - image 12
98	C3H10T1/2	SAG & ss	7	2.7	below nos. 96 & 97 - image 12
99	C3H10T1/2	SAG & ss	7	2.5	right bottom edge - image 12
100	C3H10T1/2	SAG & ss	7	2.8	mid - image 13
101	C3H10T1/2	SAG & ss	7	2.6	mid top - image 13
102	C3H10T1/2	SAG & ss	7	2.9	mid right edge - image 13
103	C3H10T1/2	SAG & ss	7	2.6	top right corner - image 13
104	C3H10T1/2	SAG & ss	7	3.8	mid left - image 13
105	C3H10T1/2	SAG & ss	7	2.8	top left mid - image 13
106	C3H10T1/2	SAG & ss	7	2.3	left upper edge - image 13
107	C3H10T1/2	SAG & ss	7	2.7	mid - image 14
108	C3H10T1/2	SAG & ss	7	2.7	right lower mid - image 14
109	C3H10T1/2	SAG & ss	7	2.3	top mid right - image 14
110	C3H10T1/2	SAG & ss	7	2.6	right mid edge - image 14
111	C3H10T1/2	SAG & ss	7	2.1	right top - image 14
112	C3H10T1/2	SAG & ss	7	2.1	right of no. 111 - image 14
113	C3H10T1/2	SAG & ss	7	2	top mid (leftish) - image 14
114	C3H10T1/2	SAG & ss	7	2.6	below no. 113 - image 14
115	C3H10T1/2	SAG & ss	7	2.8	left above no. 114 - image 14
116	C3H10T1/2	SAG & ss	7	2.3	left of no. 114 - image 14
117	C3H10T1/2	SAG & ss	7	2.2	mid - image 15
118	C3H10T1/2	SAG & ss	7	2.1	above no. 117 - image 15
119	C3H10T1/2	SAG & ss	7	2.6	mid right - image 15
120	C3H10T1/2	SAG & ss	7	2.5	right bottom - image 15
121	C3H10T1/2	SAG & ss	7	2.5	right mid edge - image 15
122	C3H10T1/2	SAG & ss	7	2.4	above no. 121 - image 15
123	C3H10T1/2	SAG & ss	7	2.6	extreme right bottom corner - image 15
124	C3H10T1/2	SAG & ss	7	2.2	left of no. 123 - image 15
125	C3H10T1/2	SAG & ss	7	3	top right corner - image 16
126	C3H10T1/2	SAG & ss	7	3.3	right mid - image 16
127	C3H10T1/2	SAG & ss	7	2.5	right bottom corner - image 16
128	C3H10T1/2	SAG & ss	7	2	left mid lower - image 16
129	C3H10T1/2	SAG & ss	7	3.5	left of no. 128 - image 16
130	C3H10T1/2	SAG & ss	7	2.4	above no. 129 mid - image 16
131	C3H10T1/2	SAG & ss	7	2.5	left of no. 130 - image 16
132	C3H10T1/2	SAG & ss	7	2.9	left lower mid - image 16
133	C3H10T1/2	SAG & ss	7	2.4	left mid upper - image 17
134	C3H10T1/2	SAG & ss	7	2.2	left mid - image 17
135	C3H10T1/2	SAG & ss	7	2.2	left mid edge - image 17
136	C3H10T1/2	SAG & ss	7	3	left lower edge - image 17
137	C3H10T1/2	SAG & ss	7	3	left bottom corner - image 17
138	C3H10T1/2	SAG & ss	7	2.6	left mid lower - image 17
139	C3H10T1/2	SAG & ss	7	2.5	right mid bottom pair 1 - image 17
140	C3H10T1/2	SAG & ss	7	2.6	right mid bottom pair 2 - image 17
141	C3H10T1/2	SAG & ss	7	2.9	right lower mid - image 17
142	C3H10T1/2	SAG & ss	7	2.5	above no. 141 - image 17
143	C3H10T1/2	SAG & ss	7	2.5	top right - image 17
144	C3H10T1/2	SAG & ss	7	2.8	right lower bottom edge - image 17

## Sheet: Day 14
Sl no.	Cell line	Treatment type	Day	Cilia length	Comments
1	C3H10T1/2	uninduced & ss	14	2.97	bottom right - image 1	set 1	pixel: 0.07206 um
2	C3H10T1/2	uninduced & ss	14	2.71	middle left - image 1		1 um: 13.877 pixels
3	C3H10T1/2	uninduced & ss	14	2.98	middle - image 2
4	C3H10T1/2	uninduced & ss	14	2.77	top left - image 2		ss: serum starved
5	C3H10T1/2	uninduced & ss	14	2.44	middle left - image 2
6	C3H10T1/2	uninduced & ss	14	2.76	top middle - image 3
7	C3H10T1/2	uninduced & ss	14	2.84	right middle - image 3
8	C3H10T1/2	uninduced & ss	14	2.22	middle - image 3
9	C3H10T1/2	uninduced & ss	14	2	bottom right - image 3
10	C3H10T1/2	uninduced & ss	14	2.74	middle - image 4
11	C3H10T1/2	uninduced & ss	14	2.76	bottom right - image 4
12	C3H10T1/2	uninduced & ss	14	2.62	lower middle left - image 4
13	C3H10T1/2	uninduced & ss	14	2.62	middle - image 5
14	C3H10T1/2	uninduced & ss	14	2.8	middle bottom - image 5
15	C3H10T1/2	uninduced & ss	14	2.86	middle - image 6
16	C3H10T1/2	uninduced & ss	14	2.88	middle - image 7
17	C3H10T1/2	uninduced & ss	14	2.66	top middle - image 8
18	C3H10T1/2	uninduced & ss	14	2.34	left middle - image 8
19	C3H10T1/2	uninduced & ss	14	2.2	top right middle - image 9
20	C3H10T1/2	uninduced & ss	14	2.6	top right - image 9
21	C3H10T1/2	uninduced & ss	14	2.8	middle - image 10
22	C3H10T1/2	uninduced & ss	14	2.42	mid left top - 11	set 2
23	C3H10T1/2	uninduced & ss	14	2.58	mid left extreme - 11
24	C3H10T1/2	uninduced & ss	14	2.23	left lower mid - 11
25	C3H10T1/2	uninduced & ss	14	2.73	mid bottom - 11
26	C3H10T1/2	uninduced & ss	14	2.16	above no. 29 - 11
27	C3H10T1/2	uninduced & ss	14	2.77	top right corner - 11
28	C3H10T1/2	uninduced & ss	14	2.52	below no. 32 - 11
29	C3H10T1/2	uninduced & ss	14	2.98	top mid - 12
30	C3H10T1/2	uninduced & ss	14	1.94	right of no. 34 - 12
31	C3H10T1/2	uninduced & ss	14	2.28	right mid extreme - 12
32	C3H10T1/2	uninduced & ss	14	2.33	left of no. 38 - 12
33	C3H10T1/2	uninduced & ss	14	2.6	above no. 38 & 39 - 12
34	C3H10T1/2	uninduced & ss	14	2.84	above no. 40 - 12
35	C3H10T1/2	uninduced & ss	14	2.57	mid leftish - 12
36	C3H10T1/2	uninduced & ss	14	2.6	left of no. 34 - 12
37	C3H10T1/2	uninduced & ss	14	2.24	top left corner - 12
38	C3H10T1/2	uninduced & ss	14	2.36	top left corner extreme - 12
39	C3H10T1/2	uninduced & ss	14	2.79	top right - 13
40	C3H10T1/2	uninduced & ss	14	2.46	below no. 46 - 13
41	C3H10T1/2	uninduced & ss	14	2.38	mid lower - 13
42	C3H10T1/2	uninduced & ss	14	2.65	mid bottom left - 13
43	C3H10T1/2	uninduced & ss	14	2.54	mid left - 13
44	C3H10T1/2	uninduced & ss	14	1.8	mid right extreme - 13
45	C3H10T1/2	uninduced & ss	14	2.1	right of no. 52 - 13
46	C3H10T1/2	uninduced & ss	14	2.58	mid left top - 14
47	C3H10T1/2	uninduced & ss	14	2.69	mid right - 14
48	C3H10T1/2	uninduced & ss	14	2.2	mid - image 15	set 3
49	C3H10T1/2	uninduced & ss	14	2	mid lower - image 15
50	C3H10T1/2	uninduced & ss	14	2.7	below no. 59 - image 15
51	C3H10T1/2	uninduced & ss	14	1.9	below no. 60 - image 15
52	C3H10T1/2	uninduced & ss	14	2	mid bottom - image 15
53	C3H10T1/2	uninduced & ss	14	2.2	top left - image 15
54	C3H10T1/2	uninduced & ss	14	1.8	left of no. 64 - image 15
55	C3H10T1/2	uninduced & ss	14	1.9	mid left - image 15
56	C3H10T1/2	uninduced & ss	14	2.2	top right - image 15
57	C3H10T1/2	uninduced & ss	14	2.4	mid right - image 15
58	C3H10T1/2	uninduced & ss	14	2.2	top right edge - image 15
59	C3H10T1/2	uninduced & ss	14	2.5	top bottom corner - image 15
60	C3H10T1/2	uninduced & ss	14	2.9	mid leftish - image 16
61	C3H10T1/2	uninduced & ss	14	2.6	mid left - image 16
62	C3H10T1/2	uninduced & ss	14	2.2	below no. 72 - image 16
63	C3H10T1/2	uninduced & ss	14	2.2	mid upper - image 17
64	C3H10T1/2	uninduced & ss	14	2.5	mid right - image 17
65	C3H10T1/2	uninduced & ss	14	2.2	lower mid left - image 17
66	C3H10T1/2	uninduced & ss	14	2.3	mid left pair - image 17
67	C3H10T1/2	uninduced & ss	14	2.2	mid left pair - image 17
68	C3H10T1/2	uninduced & ss	14	2.4	mid - image 18
69	C3H10T1/2	uninduced & ss	14	2.4	top mid - image 18
70	C3H10T1/2	uninduced & ss	14	2.1	bottom left edge - image 18
71	C3H10T1/2	uninduced & ss	14	1.8	right of no. 81 - image 18
72	C3H10T1/2	uninduced & ss	14	1.9	mid left - image 18
73	C3H10T1/2	uninduced & ss	14	2.3	mid right - image 18
74	C3H10T1/2	uninduced & ss	14	2.7	mid - image 19
75	C3H10T1/2	uninduced & ss	14	2.3	mid left - image 19
76	C3H10T1/2	uninduced & ss	14	2.8	mid left edge - image 19
77	C3H10T1/2	uninduced & ss	14	2.6	top mid - image 19
78	C3H10T1/2	uninduced & ss	14	2.2	top right edge - image 19
79	C3H10T1/2	uninduced & ss	14	2.3	top right corner - image 19
80	C3H10T1/2	uninduced & ss	14	2.5	mid right edge - image 20
81	C3H10T1/2	uninduced & ss	14	2.4	left mid - image 20
82	C3H10T1/2	uninduced & ss	14	2.5	right bottom corner - image 21
83	C3H10T1/2	uninduced & ss	14	2.6	mid - image 22
84	C3H10T1/2	uninduced & ss	14	2.9	mid lower - image 22
85	C3H10T1/2	uninduced & ss	14	2.4	right lower edge - image 22
86	C3H10T1/2	uninduced & ss	14	2.4	below left of no. 103 - image 22
87	C3H10T1/2	uninduced & ss	14	2.2	lower left - image 22
88	C3H10T1/2	uninduced & ss	14	2.3	right bottom - image 23
89	C3H10T1/2	uninduced & ss	14	2.3	left of no. 109 - image 23
90	C3H10T1/2	uninduced & ss	14	2.5	left mid upper - image 23
91	C3H10T1/2	uninduced & ss	14	2.7	top mid - image 24
92	C3H10T1/2	uninduced & ss	14	2.2	mid bottom - image 24
93	C3H10T1/2	uninduced & ss	14	2.4	mid bottom - image 24
94	C3H10T1/2	uninduced & ss	14	2.2	right lower mid - image 24
95	C3H10T1/2	uninduced & ss	14	2.2	right top corner - image 25
96	C3H10T1/2	uninduced & ss	14	2.2	mid bottom - image 25
97	C3H10T1/2	uninduced & ss	14	2.9	left lower edge - image 25
98	C3H10T1/2	uninduced & ss	14	2.2	left top edge - image 25
99	C3H10T1/2	uninduced & ss	14	2.4	mid upper - image 26
100	C3H10T1/2	uninduced & ss	14	2.2	mid lower - image 26
101	C3H10T1/2	uninduced & ss	14	2.3	right of no. 123 - image 26
102	C3H10T1/2	uninduced & ss	14	2.5	left lower mid - image 26
103	C3H10T1/2	uninduced & ss	14	2.9	left of no. 125 - image 26
104	C3H10T1/2	uninduced & ss	14	2.5	mid - image 27
105	C3H10T1/2	uninduced & ss	14	2.1	mid lower - image 27
106	C3H10T1/2	uninduced & ss	14	2.1	right top - image 27
107	C3H10T1/2	uninduced & ss	14	2.5	left lower mid - image 27
108	C3H10T1/2	uninduced & ss	14	2.5	left lower edge - image 27
109	C3H10T1/2	uninduced & ss	14	2.7	mid - image 28
110	C3H10T1/2	uninduced & ss	14	2	left upper - image 29
111	C3H10T1/2	uninduced & ss	14	2.4	right mid edge - image 30
112	C3H10T1/2	uninduced & ss	14	2	left lower corner - image 30
113	C3H10T1/2	uninduced & ss	14	2.2	left upper edge - image 30
114	C3H10T1/2	uninduced & ss	14	2.1	mid top - image 30
115	C3H10T1/2	uninduced & ss	14	2.9	mid - image 31
116	C3H10T1/2	uninduced & ss	14	2.8	right upper mid - image 31
117	C3H10T1/2	uninduced & ss	14	2.2	right mid edge - image 31a
118	C3H10T1/2	uninduced & ss	14	2.2	mid - image 32
119	C3H10T1/2	uninduced & ss	14	2.2	left of no. 144 - image 32
120	C3H10T1/2	uninduced & ss	14	2.4	top left corner - image 32
121	C3H10T1/2	uninduced & ss	14	2.3	left mid - image 32
122	C3H10T1/2	uninduced & ss	14	2.4	right mid - image 32
123	C3H10T1/2	uninduced & ss	14	2.2	right top - image 32
124	C3H10T1/2	uninduced & ss	14	2.4	rightish mid - image 32
125	C3H10T1/2	uninduced & ss	14	2.3	right lower - image 32
126	C3H10T1/2	uninduced & ss	14	2.58	left mid edge - image 33
127	C3H10T1/2	uninduced & ss	14	2.2	left mid bottom - image 33
128	C3H10T1/2	uninduced & ss	14	2.66	right mid - image 33
129	C3H10T1/2	uninduced & ss	14	2.8	right lower of no. 155 - image 33
130	C3H10T1/2	uninduced & ss	14	2.9	right bottom edge - image 33
131	C3H10T1/2	uninduced & ss	14	2.6	right mid - image 34
132	C3H10T1/2	uninduced & ss	14	2.3	right bottom - image 34
133	C3H10T1/2	uninduced & ss	14	2.2	mid top - image 34a
134	C3H10T1/2	uninduced & ss	14	2.4	mid lower leftish - image 35
135	C3H10T1/2	uninduced & ss	14	2.5	left upper edge - image 35a
136	C3H10T1/2	uninduced & ss	14	2.5	right bottom - image 36
137	C3H10T1/2	uninduced & ss	14	2.6	below no. 168 - image 36
138	C3H10T1/2	uninduced & ss	14	2.7	mid top - image 37
139	C3H10T1/2	uninduced & ss	14	2.1	mid bottom pair - image 37
140	C3H10T1/2	uninduced & ss	14	2.3	mid bottom pair - image 37
141	C3H10T1/2	uninduced & ss	14	2.3	mid - image 38
142	C3H10T1/2	uninduced & ss	14	2.5	mid upper - image 38
143	C3H10T1/2	uninduced & ss	14	2.8	left lower pair - image 38
144	C3H10T1/2	uninduced & ss	14	2.3	left lower pair - image 38
Sl no.	Cell line	Treatment type	Day	Cilia length	Comments
1	C3H10T1/2	OS & ss	14	2.68	middle - image 1	set 1
2	C3H10T1/2	OS & ss	14	2.93	top left - image 1
3	C3H10T1/2	OS & ss	14	2.54	middle - image 2
4	C3H10T1/2	OS & ss	14	2	top right - image 2
5	C3H10T1/2	OS & ss	14	1.85	bottom right - image 2
6	C3H10T1/2	OS & ss	14	2.17	middle - image 3
7	C3H10T1/2	OS & ss	14	2.15	bottom right - image 3
8	C3H10T1/2	OS & ss	14	1.89	bottom left - image 3
9	C3H10T1/2	OS & ss	14	2.14	middle - image 4
10	C3H10T1/2	OS & ss	14	2.26	middle bottom - image 4
11	C3H10T1/2	OS & ss	14	2.22	top left - image 4
12	C3H10T1/2	OS & ss	14	2.33	extreme left middle - image 4
13	C3H10T1/2	OS & ss	14	1.9	middle - image 5
14	C3H10T1/2	OS & ss	14	2.1	middle - image 6
15	C3H10T1/2	OS & ss	14	2.15	middle - image 7
16	C3H10T1/2	OS & ss	14	1.89	top middle right - image 7
17	C3H10T1/2	OS & ss	14	2.1	middle lower (below no. 24) - image 8
18	C3H10T1/2	OS & ss	14	2	middle right - image 8
19	C3H10T1/2	OS & ss	14	2.14	top right - image 8
20	C3H10T1/2	OS & ss	14	2.37	middle left - image 8
21	C3H10T1/2	OS & ss	14	1.84	top left - image 8
22	C3H10T1/2	OS & ss	14	1.96	middle - image 9
23	C3H10T1/2	OS & ss	14	2.25	middle lower leftish (below no. 30) - image 9
24	C3H10T1/2	OS & ss	14	1.88	middle lower rightish (below no. 30) - image 9
25	C3H10T1/2	OS & ss	14	2.07	top right - image 9
26	C3H10T1/2	OS & ss	14	2.47	middle - image 10
27	C3H10T1/2	OS & ss	14	1.93	middle lower (above no. 36) - image 10
28	C3H10T1/2	OS & ss	14	2.17	top right - image 10
29	C3H10T1/2	OS & ss	14	2.2	mid - 11	set 2
30	C3H10T1/2	OS & ss	14	2	top mid - 11
31	C3H10T1/2	OS & ss	14	2.25	top right - 11
32	C3H10T1/2	OS & ss	14	2.56	right upper -11
33	C3H10T1/2	OS & ss	14	1.96	left of no. 43 - 11
34	C3H10T1/2	OS & ss	14	2.26	left upper of no. 44 - 11
35	C3H10T1/2	OS & ss	14	2	left of no. 41 - 11
36	C3H10T1/2	OS & ss	14	1.94	bottom left - 11
37	C3H10T1/2	OS & ss	14	1.99	mid (upper) - 12
38	C3H10T1/2	OS & ss	14	2.4	below no. 48 (left) - 12
39	C3H10T1/2	OS & ss	14	1.83	upper mid right - 12
40	C3H10T1/2	OS & ss	14	2	mid lower right - 12
41	C3H10T1/2	OS & ss	14	2.26	mid - 13
42	C3H10T1/2	OS & ss	14	2	right of no. 53 - 13
43	C3H10T1/2	OS & ss	14	2.67	right of no. 54 - 13
44	C3H10T1/2	OS & ss	14	2.1	mid right - 14
45	C3H10T1/2	OS & ss	14	2.1	bottom right corner - 14
46	C3H10T1/2	OS & ss	14	1.9	below no. 59 - 14
47	C3H10T1/2	OS & ss	14	1.83	top right - 14
48	C3H10T1/2	OS & ss	14	2	top left mid - 14
49	C3H10T1/2	OS & ss	14	2.11	below no. 62 - 14
50	C3H10T1/2	OS & ss	14	2	top left mid - 14
51	C3H10T1/2	OS & ss	14	2	below no. 64 (up) - 14
52	C3H10T1/2	OS & ss	14	2.57	mid - 15
53	C3H10T1/2	OS & ss	14	2.26	mid right - 15
54	C3H10T1/2	OS & ss	14	2	below no. 67 - 15
55	C3H10T1/2	OS & ss	14	2.1	left of no. 66 - 15
56	C3H10T1/2	OS & ss	14	2.15	mid lower left - 15
57	C3H10T1/2	OS & ss	14	2.1	right mid - 16
58	C3H10T1/2	OS & ss	14	1.97	right upper mid - 16
59	C3H10T1/2	OS & ss	14	2	mid bottom - 16
60	C3H10T1/2	OS & ss	14	2.45	upper mid left (up) - 16
61	C3H10T1/2	OS & ss	14	1.89	upper mid left (below) - 16
62	C3H10T1/2	OS & ss	14	2.42	mid left extreme - 16
63	C3H10T1/2	OS & ss	14	2.67	mid - 17
64	C3H10T1/2	OS & ss	14	2.73	below no. 78 - 17
65	C3H10T1/2	OS & ss	14	2.16	below no. 79 - 17
66	C3H10T1/2	OS & ss	14	2.32	mid top - 18
67	C3H10T1/2	OS & ss	14	1.93	mid bottom - 18
68	C3H10T1/2	OS & ss	14	2.13	mid left extreme - 18
69	C3H10T1/2	OS & ss	14	2.03	left bottom corner - 18
70	C3H10T1/2	OS & ss	14	2.13	right mid (upper) - 18
71	C3H10T1/2	OS & ss	14	1.96	right mid (lower) - 18
72	C3H10T1/2	OS & ss	14	2.8	leftish mid - image 19	set 3
73	C3H10T1/2	OS & ss	14	3.2	right mid - image 19
74	C3H10T1/2	OS & ss	14	2.3	upper rightish - image 19
75	C3H10T1/2	OS & ss	14	2.9	mid right - image 20
76	C3H10T1/2	OS & ss	14	2.3	mid leftish bottom - image 20
77	C3H10T1/2	OS & ss	14	2.7	bottom right corner - image 20
78	C3H10T1/2	OS & ss	14	2.5	top mid - image 21
79	C3H10T1/2	OS & ss	14	3.3	top right edge - image 21
80	C3H10T1/2	OS & ss	14	2.7	mid upper left - image 21
81	C3H10T1/2	OS & ss	14	2.4	left lower mid - image 21
82	C3H10T1/2	OS & ss	14	2.4	upper right - image 22
83	C3H10T1/2	OS & ss	14	2.9	left top - image 22
84	C3H10T1/2	OS & ss	14	2.3	left of no. 98 - image 22
85	C3H10T1/2	OS & ss	14	3.3	mid rightish - image 23
86	C3H10T1/2	OS & ss	14	2.5	right edge - image 23
87	C3H10T1/2	OS & ss	14	2.8	top mid - image 24
88	C3H10T1/2	OS & ss	14	2.4	mid bottom pair - image 24
89	C3H10T1/2	OS & ss	14	2.1	mid bottom pair - image 24
90	C3H10T1/2	OS & ss	14	2.5	bottom right corner - image 24
91	C3H10T1/2	OS & ss	14	2.3	mid - image 25
92	C3H10T1/2	OS & ss	14	2.4	mid bottom - image 25
93	C3H10T1/2	OS & ss	14	2	mid leftsh - image 25
94	C3H10T1/2	OS & ss	14	2.5	left top corner - image 25
95	C3H10T1/2	OS & ss	14	2.4	left bottom mid - image 25
96	C3H10T1/2	OS & ss	14	2.6	top rightish mid - image 25
97	C3H10T1/2	OS & ss	14	2.7	lower rightish mid - image 25
98	C3H10T1/2	OS & ss	14	2.6	mid - image 26
99	C3H10T1/2	OS & ss	14	2.5	left lower edge - image 26
100	C3H10T1/2	OS & ss	14	3	right lower corner - image 27
101	C3H10T1/2	OS & ss	14	2.2	mid rightish lower pair - image 27
102	C3H10T1/2	OS & ss	14	3.1	top right corner - image 27
103	C3H10T1/2	OS & ss	14	2.2	left mid lower - image 27
104	C3H10T1/2	OS & ss	14	2.4	right upper mid - image 28
105	C3H10T1/2	OS & ss	14	2.8	right upper mid - image 29
106	C3H10T1/2	OS & ss	14	1.9	mid bottom - image 30
107	C3H10T1/2	OS & ss	14	2	left bottom corner - image 30
108	C3H10T1/2	OS & ss	14	2	left mid edge - image 30
109	C3H10T1/2	OS & ss	14	1.9	right lower corner - image 30
110	C3H10T1/2	OS & ss	14	2.3	left bottom - image 31
111	C3H10T1/2	OS & ss	14	2	rightish mid bottom - image 31
112	C3H10T1/2	OS & ss	14	2	mid left edge - image 32
113	C3H10T1/2	OS & ss	14	2.2	top right edge - image 32
114	C3H10T1/2	OS & ss	14	2	left bottom corner - image 32
115	C3H10T1/2	OS & ss	14	2.1	left mid - image 33
116	C3H10T1/2	OS & ss	14	2.1	left bottom - image 33
117	C3H10T1/2	OS & ss	14	2.1	mid - image 34
118	C3H10T1/2	OS & ss	14	1.9	mid upper - image 34
119	C3H10T1/2	OS & ss	14	1.9	mid right upper - image 34
120	C3H10T1/2	OS & ss	14	2.3	right upper - image 35
121	C3H10T1/2	OS & ss	14	2	left lower - image 35
122	C3H10T1/2	OS & ss	14	2.1	mid - image 36
123	C3H10T1/2	OS & ss	14	2.3	right upper - image 36
124	C3H10T1/2	OS & ss	14	2.1	right mid - image 36
125	C3H10T1/2	OS & ss	14	2	left upper - image 36

## Sheet: Day 21
Sl no.	Cell line	Treatment type	Day	Cilia length	Comments
1	C3H10T1/2	uninduced & ss	21	2.32	middle - image 1	set 1	pixel: 0.07206 um
2	C3H10T1/2	uninduced & ss	21	2.95	top right - image 1		1 um: 13.877 pixels
3	C3H10T1/2	uninduced & ss	21	2.7	middle - image 2
4	C3H10T1/2	uninduced & ss	21	2.56	top left - image 2		ss: serum starved
5	C3H10T1/2	uninduced & ss	21	2.1	middle left - image 2
6	C3H10T1/2	uninduced & ss	21	2	middle top right - image 2
7	C3H10T1/2	uninduced & ss	21	2.72	left lower - image 3
8	C3H10T1/2	uninduced & ss	21	1.99	lower right - image 4
9	C3H10T1/2	uninduced & ss	21	2.59	left lower middle - image 4
10	C3H10T1/2	uninduced & ss	21	2.49	top left - image 4
11	C3H10T1/2	uninduced & ss	21	2.35	middle - image 5
12	C3H10T1/2	uninduced & ss	21	3.08	middle right - image 5
13	C3H10T1/2	uninduced & ss	21	2.56	middle - image 6
14	C3H10T1/2	uninduced & ss	21	1.88	top middle right - image 6
15	C3H10T1/2	uninduced & ss	21	2.64	top left - image 6
16	C3H10T1/2	uninduced & ss	21	2.37	top left (left of no. 15) - image 6
17	C3H10T1/2	uninduced & ss	21	2.3	middle - image 7
18	C3H10T1/2	uninduced & ss	21	2.62	middle - image 8
19	C3H10T1/2	uninduced & ss	21	3.05	middle lower - image 8
20	C3H10T1/2	uninduced & ss	21	2.4	middle left - image 8
21	C3H10T1/2	uninduced & ss	21	1.86	right mid extreme - 11	set 2
22	C3H10T1/2	uninduced & ss	21	2.3	top left mid - 12
23	C3H10T1/2	uninduced & ss	21	2.17	right of no. 22 - 12
24	C3H10T1/2	uninduced & ss	21	2.43	mid top right - 12
25	C3H10T1/2	uninduced & ss	21	1.92	lower right - 12
26	C3H10T1/2	uninduced & ss	21	2.26	mid - 13
27	C3H10T1/2	uninduced & ss	21	2	top mid - 13
28	C3H10T1/2	uninduced & ss	21	2.94	mid right upper - 13
29	C3H10T1/2	uninduced & ss	21	2.1	mid - 14
30	C3H10T1/2	uninduced & ss	21	2.1	mid - 14
31	C3H10T1/2	uninduced & ss	21	2.14	below no. 30 - 14
32	C3H10T1/2	uninduced & ss	21	2	mid left - 14
33	C3H10T1/2	uninduced & ss	21	3.17	top right corner - 15
34	C3H10T1/2	uninduced & ss	21	2.1	mid right - 15
35	C3H10T1/2	uninduced & ss	21	2.2	mid left - 15
36	C3H10T1/2	uninduced & ss	21	1.93	below no. 35 - 15
37	C3H10T1/2	uninduced & ss	21	2.35	top left corner - 15
38	C3H10T1/2	uninduced & ss	21	1.93	mid left extreme - 15
39	C3H10T1/2	uninduced & ss	21	1.93	mid - 16
40	C3H10T1/2	uninduced & ss	21	1.73	mid bottom - 16
41	C3H10T1/2	uninduced & ss	21	2.17	mid right - 16
42	C3H10T1/2	uninduced & ss	21	1.8	left bottom corner - 16
43	C3H10T1/2	uninduced & ss	21	1.95	mid - 17
44	C3H10T1/2	uninduced & ss	21	2.44	lower mid right - 17
45	C3H10T1/2	uninduced & ss	21	2.44	mid left - 17
46	C3H10T1/2	uninduced & ss	21	1.88	mid left (left of no. 45) - 17
47	C3H10T1/2	uninduced & ss	21	1.77	mid extreme left - 17
48	C3H10T1/2	uninduced & ss	21	2.7	mid - image 18	set 3
49	C3H10T1/2	uninduced & ss	21	2.3	left edge - image 18
50	C3H10T1/2	uninduced & ss	21	2.2	right edge - image 18
51	C3H10T1/2	uninduced & ss	21	2.8	mid right - image 19
52	C3H10T1/2	uninduced & ss	21	2.4	bottom mid (rightish) - image 19
53	C3H10T1/2	uninduced & ss	21	3.2	top left corner - image 19
54	C3H10T1/2	uninduced & ss	21	3	left mid edge - image 19
55	C3H10T1/2	uninduced & ss	21	2.6	Lower left mid - image 21
56	C3H10T1/2	uninduced & ss	21	2	right mid lower - image 21
57	C3H10T1/2	uninduced & ss	21	2.3	mid lower - image 22
58	C3H10T1/2	uninduced & ss	21	1.9	mid left lower - image 22
59	C3H10T1/2	uninduced & ss	21	2.1	right lower edge - image 22
60	C3H10T1/2	uninduced & ss	21	2.1	mid right - image 22
61	C3H10T1/2	uninduced & ss	21	2.4	mid top edge - image 22
62	C3H10T1/2	uninduced & ss	21	2	top right corner - image 22
63	C3H10T1/2	uninduced & ss	21	2.3	mid - image 23
64	C3H10T1/2	uninduced & ss	21	2	mid top - image 23
65	C3H10T1/2	uninduced & ss	21	1.9	below no. 63 - image 23
66	C3H10T1/2	uninduced & ss	21	1.9	mid right - image 23
67	C3H10T1/2	uninduced & ss	21	2.6	right bottom edge - image 23
68	C3H10T1/2	uninduced & ss	21	1.8	mid lower - image 23
69	C3H10T1/2	uninduced & ss	21	1.9	lower mid right - image 23
70	C3H10T1/2	uninduced & ss	21	1.8	mid right edge - image 23
71	C3H10T1/2	uninduced & ss	21	2	top left corner - image 23
72	C3H10T1/2	uninduced & ss	21	1.9	left mid - image 23
73	C3H10T1/2	uninduced & ss	21	1.9	left bottom corner - image 23
74	C3H10T1/2	uninduced & ss	21	2	top left corner edge - image 23
75	C3H10T1/2	uninduced & ss	21	2.6	mid leftish - image 24
76	C3H10T1/2	uninduced & ss	21	2.1	left of no. 75 - image 24
77	C3H10T1/2	uninduced & ss	21	1.9	top left corner - image 24
78	C3H10T1/2	uninduced & ss	21	2.2	mid leftish bottom - image 24
79	C3H10T1/2	uninduced & ss	21	1.8	right lower edge - image 24
80	C3H10T1/2	uninduced & ss	21	2.1	mid - image 25
81	C3H10T1/2	uninduced & ss	21	2.6	above no. 80 - image 25
82	C3H10T1/2	uninduced & ss	21	2.4	mid lower - image 25
83	C3H10T1/2	uninduced & ss	21	2.3	left of no. 82 - image 25
84	C3H10T1/2	uninduced & ss	21	2.1	left lower edge - image 25
85	C3H10T1/2	uninduced & ss	21	2.8	left bottom corner - image 25
86	C3H10T1/2	uninduced & ss	21	2.3	left upper mid - image 25
87	C3H10T1/2	uninduced & ss	21	2	right of no. 86 - image 25
88	C3H10T1/2	uninduced & ss	21	1.9	right mid - image 25
89	C3H10T1/2	uninduced & ss	21	2.3	right lower edge - image 25
90	C3H10T1/2	uninduced & ss	21	2.3	below no. 89 - image 25
91	C3H10T1/2	uninduced & ss	21	2	lower mid right - image 25
92	C3H10T1/2	uninduced & ss	21	2.1	mid - image 26
93	C3H10T1/2	uninduced & ss	21	2.5	right mid edge - image 26
94	C3H10T1/2	uninduced & ss	21	2.1	mid left - image 26
95	C3H10T1/2	uninduced & ss	21	2.1	left top edge - image 26
96	C3H10T1/2	uninduced & ss	21	2.8	top mid - image 27
97	C3H10T1/2	uninduced & ss	21	2	right lower mid - image 27
98	C3H10T1/2	uninduced & ss	21	2	right lower mid - image 27
99	C3H10T1/2	uninduced & ss	21	1.9	mid - image 28
100	C3H10T1/2	uninduced & ss	21	2.9	mid leftish - image 28
101	C3H10T1/2	uninduced & ss	21	2.2	left mid - image 28
102	C3H10T1/2	uninduced & ss	21	2.3	left bottom corner - image 28
103	C3H10T1/2	uninduced & ss	21	2	left lower - image 28
104	C3H10T1/2	uninduced & ss	21	1.8	right mid edge - image 28
105	C3H10T1/2	uninduced & ss	21	1.8	below no. 104 (edge) - image 28
106	C3H10T1/2	uninduced & ss	21	3	mid - image 29
107	C3H10T1/2	uninduced & ss	21	2.5	right bottom edge - image 29
108	C3H10T1/2	uninduced & ss	21	2.4	left mid bottom edge - image 29
109	C3H10T1/2	uninduced & ss	21	2.4	left mid - image 29
110	C3H10T1/2	uninduced & ss	21	2.7	top edge left - image 29
111	C3H10T1/2	uninduced & ss	21	2	left mid upper - image 29
112	C3H10T1/2	uninduced & ss	21	2.7	mid lower - image 30
113	C3H10T1/2	uninduced & ss	21	2.2	left lower - image 30
114	C3H10T1/2	uninduced & ss	21	2.5	right lower - image 30
115	C3H10T1/2	uninduced & ss	21	2.3	above no. 114 - image 30
116	C3H10T1/2	uninduced & ss	21	2.1	right mid - image 30
117	C3H10T1/2	uninduced & ss	21	2.2	top right - image 30
118	C3H10T1/2	uninduced & ss	21	2.5	top right - image 30
119	C3H10T1/2	uninduced & ss	21	2.1	top left edge - image 30
120	C3H10T1/2	uninduced & ss	21	2	right of no. 119 - image 30
Sl no.	Cell line	Treatment type	Day	Cilia length	Comments
1	C3H10T1/2	OS & ss	21	2.25	middle - image 1	set 1
2	C3H10T1/2	OS & ss	21	2.21	middle - image 2
3	C3H10T1/2	OS & ss	21	3.3	middle - image 3
4	C3H10T1/2	OS & ss	21	2.54	left middle - image 3
5	C3H10T1/2	OS & ss	21	2.54	middle - image 4
6	C3H10T1/2	OS & ss	21	3.11	left bottom - image 4
7	C3H10T1/2	OS & ss	21	2.09	left lower bottom - image 4
8	C3H10T1/2	OS & ss	21	2.28	right lower bottom (above scale bar) - image 4
9	C3H10T1/2	OS & ss	21	2.79	above no. 8 - image 4
10	C3H10T1/2	OS & ss	21	2.84	top middle left - image 4
11	C3H10T1/2	OS & ss	21	3	middle - image 5
12	C3H10T1/2	OS & ss	21	3.6	lower middle - image 5
13	C3H10T1/2	OS & ss	21	2.16	above no. 12 - image 5
14	C3H10T1/2	OS & ss	21	2.91	top middleish right - image 5
15	C3H10T1/2	OS & ss	21	2.63	top left - image 5
16	C3H10T1/2	OS & ss	21	3.07	middle - image 6
17	C3H10T1/2	OS & ss	21	2.21	left lower middle - image 6
18	C3H10T1/2	OS & ss	21	2.83	middle - image 7
19	C3H10T1/2	OS & ss	21	2.44	middle lower bottom - image 7
20	C3H10T1/2	OS & ss	21	2.9	middle - image 8
21	C3H10T1/2	OS & ss	21	3.15	top left - image 8
22	C3H10T1/2	OS & ss	21	3.22	middle - image 9
23	C3H10T1/2	OS & ss	21	2.63	middle - image 10
24	C3H10T1/2	OS & ss	21	2.88	mid - 11	set 2
25	C3H10T1/2	OS & ss	21	2.76	left mid - 11
26	C3H10T1/2	OS & ss	21	2.52	left top - 11
27	C3H10T1/2	OS & ss	21	3.37	mid - 12
28	C3H10T1/2	OS & ss	21	2.48	top mid - 12
29	C3H10T1/2	OS & ss	21	3	left mid - 12
30	C3H10T1/2	OS & ss	21	2.52	mid lower - 13
31	C3H10T1/2	OS & ss	21	2.3	right mid - 13
32	C3H10T1/2	OS & ss	21	2.5	mid left - 13
33	C3H10T1/2	OS & ss	21	3.1	mid left - 14
34	C3H10T1/2	OS & ss	21	2.5	left bottom corner - 14
35	C3H10T1/2	OS & ss	21	2.5	mid lower left - 14
36	C3H10T1/2	OS & ss	21	2.77	mid right lower - 15
37	C3H10T1/2	OS & ss	21	3.18	right bottom corner - 15
38	C3H10T1/2	OS & ss	21	2.9	left mid - 16
39	C3H10T1/2	OS & ss	21	3.3	below no. 38 - 16
40	C3H10T1/2	OS & ss	21	2.4	upper right mid - 16
41	C3H10T1/2	OS & ss	21	2.64	top right - 17
42	C3H10T1/2	OS & ss	21	2.66	mid left - 17
43	C3H10T1/2	OS & ss	21	2.8	mid extreme left - 17
44	C3H10T1/2	OS & ss	21	3.9	right bottom edge - image 18	set 3
45	C3H10T1/2	OS & ss	21	3.2	mid leftish - image 18
46	C3H10T1/2	OS & ss	21	3.3	left of no. 45 - image 18
47	C3H10T1/2	OS & ss	21	3	above no. 46 - image 18
48	C3H10T1/2	OS & ss	21	4.3	top right corner - image 18
49	C3H10T1/2	OS & ss	21	2.4	mid - image 19
50	C3H10T1/2	OS & ss	21	2.8	mid top - image 19
51	C3H10T1/2	OS & ss	21	3.7	bottom right edge - image 19
52	C3H10T1/2	OS & ss	21	2.8	mid leftish - image 20
53	C3H10T1/2	OS & ss	21	2.8	lower mid left - image 20
54	C3H10T1/2	OS & ss	21	2.9	mid top - image 21
55	C3H10T1/2	OS & ss	21	2.9	mid right - image 21
56	C3H10T1/2	OS & ss	21	2.5	right mid lower - image 21
57	C3H10T1/2	OS & ss	21	3.7	lower right corner - image 21
58	C3H10T1/2	OS & ss	21	3.1	mid rightish - image 22
59	C3H10T1/2	OS & ss	21	3.5	mid left edge - image 22
60	C3H10T1/2	OS & ss	21	2.5	below no. 59 - image 22
61	C3H10T1/2	OS & ss	21	3.4	top left edge - image 22
62	C3H10T1/2	OS & ss	21	2.3	top right corner - image 22
63	C3H10T1/2	OS & ss	21	2.7	mid right edge - image 22
64	C3H10T1/2	OS & ss	21	3.6	right bottom edge - image 23
65	C3H10T1/2	OS & ss	21	2.7	right mid - image 23
66	C3H10T1/2	OS & ss	21	2.4	left mid - image 23
67	C3H10T1/2	OS & ss	21	2.8	below no. 66 - image 23
68	C3H10T1/2	OS & ss	21	3	mid top - image 24
69	C3H10T1/2	OS & ss	21	2.5	mid left - image 24
70	C3H10T1/2	OS & ss	21	2	mid right edge pair - image 24
71	C3H10T1/2	OS & ss	21	2.5	mid right edge pair - image 24
72	C3H10T1/2	OS & ss	21	2.7	mid upper right edge - image 25
73	C3H10T1/2	OS & ss	21	3.3	mid - image 25
74	C3H10T1/2	OS & ss	21	2.1	mid top - image 25
75	C3H10T1/2	OS & ss	21	2.5	top left corner - image 25
76	C3H10T1/2	OS & ss	21	2.9	lower left edge - image 25
77	C3H10T1/2	OS & ss	21	2.5	mid left - image 25
78	C3H10T1/2	OS & ss	21	2.7	mid - image 26
79	C3H10T1/2	OS & ss	21	2.9	mid left edge - image 26
80	C3H10T1/2	OS & ss	21	3.7	below no. 79 - image 26
81	C3H10T1/2	OS & ss	21	3.8	mid top - image 26
82	C3H10T1/2	OS & ss	21	3.2	right mid edge - image 26
83	C3H10T1/2	OS & ss	21	2.5	mid rightish - image 27
84	C3H10T1/2	OS & ss	21	2.7	below no. 83 - image 27
85	C3H10T1/2	OS & ss	21	2.7	above no. 83 - image 27
86	C3H10T1/2	OS & ss	21	3.9	mid right - image 27
87	C3H10T1/2	OS & ss	21	3	upper mid rightish - image 28
88	C3H10T1/2	OS & ss	21	2.6	top right corner - image 28
89	C3H10T1/2	OS & ss	21	3.3	mid leftish - image 28
90	C3H10T1/2	OS & ss	21	2.9	left mid edge - image 28
91	C3H10T1/2	OS & ss	21	2.5	mid - image 29
92	C3H10T1/2	OS & ss	21	3.2	right lower edge - image 29
93	C3H10T1/2	OS & ss	21	2.8	mid - image 30
94	C3H10T1/2	OS & ss	21	2.6	mid left - image 30
95	C3H10T1/2	OS & ss	21	3.2	mid lower left - image 30
96	C3H10T1/2	OS & ss	21	2.3	top left corner - image 30
97	C3H10T1/2	OS & ss	21	2.4	mid rightish - image 30
98	C3H10T1/2	OS & ss	21	2.3	right of no. 97 - image 30
99	C3H10T1/2	OS & ss	21	3.2	mid top - image 31
100	C3H10T1/2	OS & ss	21	3.6	right of no. 99 - image 31
101	C3H10T1/2	OS & ss	21	3.4	mid right edge - image 31
102	C3H10T1/2	OS & ss	21	2.7	mid bottom - image 31
103	C3H10T1/2	OS & ss	21	2.4	top left edge - image 31
104	C3H10T1/2	OS & ss	21	3	mid - image 32
105	C3H10T1/2	OS & ss	21	2.8	left lower edge - image 32
106	C3H10T1/2	OS & ss	21	3.5	left upper edge - image 32
107	C3H10T1/2	OS & ss	21	3.1	left mid - image 32
108	C3H10T1/2	OS & ss	21	3	left top edge - image 32
109	C3H10T1/2	OS & ss	21	3.3	right mid edge - image 32
110	C3H10T1/2	OS & ss	21	3.3	left mid edge - image 33
111	C3H10T1/2	OS & ss	21	3	upper mid left - image 33
112	C3H10T1/2	OS & ss	21	3	lower mid left - image 33
113	C3H10T1/2	OS & ss	21	3.1	mid bottom - image 33
114	C3H10T1/2	OS & ss	21	2.4	right mid edge - image 33
115	C3H10T1/2	OS & ss	21	3.6	mid lower - image 34
116	C3H10T1/2	OS & ss	21	3.7	left lower - image 34
117	C3H10T1/2	OS & ss	21	3.3	right mid edge - image 34
118	C3H10T1/2	OS & ss	21	2.3	mid - image 35
119	C3H10T1/2	OS & ss	21	2.6	below no. 118 - image 35
120	C3H10T1/2	OS & ss	21	3.1	right bottom edge - image 35
121	C3H10T1/2	OS & ss	21	3.4	mid lower rightish - image 36
122	C3H10T1/2	OS & ss	21	3.6	mid top - image 36
123	C3H10T1/2	OS & ss	21	3.8	mid lower left - image 36
124	C3H10T1/2	OS & ss	21	3	mid lower right pair - image 37
125	C3H10T1/2	OS & ss	21	2.3	mid lower right pair - image 37
126	C3H10T1/2	OS & ss	21	3.2	mid lower left - image 37

## Sheet: PC no.
							Percent cilia
Cell line	Treatment	No. of cells	Cells with PC	% Cells with PC			Day 0 uninduced no ss	Day 0 uninduced	Day 7 uninduced	Day 7 OS	Day 14 uninduced	Day 14 OS	Day 21 uninduced	Day 21 OS
C3H10T1/2	Day 0 uninduced no ss	148	134	90.5		Mean	85.3	82.03	81.53	86.03	83.7	83.27	81.13	78.8
C3H10T1/2	Day 0 uninduced no ss	182	151	83		SEM	2.606	4.376	0.393	0.8212	1.012	1.994	0.7513	2.138
C3H10T1/2	Day 0 uninduced no ss	102	84	82.4
	Total	432				PC: primary cilia
						ss: serum starved
C3H10T1/2	Day 0 uninduced & ss	58	46	79.3
C3H10T1/2	Day 0 uninduced & ss	180	163	90.6
C3H10T1/2	Day 0 uninduced & ss	105	80	76.2
	Total	343
C3H10T1/2	Day 7 uninduced & ss	84	68	81
C3H10T1/2	Day 7 uninduced & ss	75	61	81.3
T1_2	Day 7 uninduced	24	13
C3H10T1/2	Day 7 uninduced & ss	158	130	82.3
	Total	341
C3H10T1/2	Day 7 OS & ss	100	87	87
C3H10T1/2	Day 7 OS & ss	83	72	86.7
C3H10T1/2	Day 7 OS & ss	128	108	84.4
	Total	311
C3H10T1/2	Day 14 uninduced & ss	140	117	83.6
C3H10T1/2	Day 14 uninduced & ss	110	94	85.5
C3H10T1/2	Day 14 uninduced & ss	100	82	82
	Total	350
C3H10T1/2	Day 14 OS & ss	125	107	85.6
C3H10T1/2	Day 14 OS & ss	121	96	79.3
C3H10T1/2	Day 14 OS & ss	106	90	84.9
	Total	352
C3H10T1/2	Day 21 uninduced & ss	124	99	79.8
C3H10T1/2	Day 21 uninduced & ss	153	126	82.4
C3H10T1/2	Day 21 uninduced & ss	101	82	81.2
	Total	378
C3H10T1/2	Day 21 OS & ss	99	77	77.8
C3H10T1/2	Day 21 OS & ss	74	56	75.7
C3H10T1/2	Day 21 OS & ss	170	141	82.9
	Total	343

## Sheet: SAG PC no.
								Percent Cilia
Cell line	Treatment	Days	No. of cells	Cells with PC	% Cells with PC			Day 0 uninduced no ss	Day 0 uninduced	Day 7 uninduced	Day 7 OS	Day 7 OS+SAG	Day 7 SAG
C3H10T1/2	OS+SAG & ss	7	125	113	90.4
C3H10T1/2	OS+SAG & ss	7	84	81	96.4		Mean	85.3	82.03	81.53	86.03	91.43	92.33
C3H10T1/2	OS+SAG & ss	7	112	98	87.5		SEM	2.606	4.376	0.393	0.8212	2.621	1.705
	Total		321
C3H10T1/2	SAG & ss	7	126	120	95.2
C3H10T1/2	SAG & ss	7	200	185	92.5
C3H10T1/2	SAG & ss	7	103	92	89.3
	Total		429
PC: primary cilia
ss: serum starved

## Sheet: Mean cilia length
	Cilia length (µm)
	Day 0 uninduced no ss	Day 0 uninduced	Day 7 uninduced	Day 7 OS	Day 7 OS+SAG	Day 7 SAG	Day 14 uninduced	Day 14 OS	Day 21 uninduced	Day 21 OS
Mean	2.282	2.374	2.047	2.053	2.508	2.618	2.427	2.255	2.262	2.896
SEM	0.03056	0.02596	0.02052	0.02061	0.03971	0.02905	0.02338	0.02946	0.03167	0.04097
