# Supplementary material for: Characterization of primary cilia features reveal cell-type specific variability in in vitro models of osteogenic and chondrogenic differentiation
Source: PeerJ. 2020 Aug 21;8:e9799. doi: 10.7717/peerj.9799 (PMC7444507; doi:10.7717/peerj.9799)
Supplement: Supplemental Information 17 [file peerj-08-9799-s017.xlsx]

## Sheet: Day 0 no ss
Sl no.	Cell line	Treatment type	Day	Cilia length (Arl13B)	Cilia length (acTub)	Comments
1	C3H10T1/2	none	0	2	1.8	mid - image 1a		pixel: 0.07206 um
2	C3H10T1/2	none	0	2.3	2.1	lower mid right - image 1a,b		1 um: 13.877 pixels
3	C3H10T1/2	none	0	2	1.7	right of no. 3 - image 1a
4	C3H10T1/2	none	0	2	2.1	right upper mid - image 1a
5	C3H10T1/2	none	0	1.7	1.6	leftish mid - image 1b
6	C3H10T1/2	none	0	2.5	2.3	right upper edge - image 2a
7	C3H10T1/2	none	0	2.4	2.1	left of no. 6 - image 2a
8	C3H10T1/2	none	0	2.3	2.4	right mid edge - image 2a
9	C3H10T1/2	none	0	2.2	2	left of no. 8 - image 2a
10	C3H10T1/2	none	0	2	2.1	left lower - image 2b
11	C3H10T1/2	none	0	2.4	2	left upper edge - image 2b
12	C3H10T1/2	none	0	2.4	2.3	left lower - image 3a
13	C3H10T1/2	none	0	2.4	2.3	left mid - image 3a
14	C3H10T1/2	none	0	2.2	2.1	left upper edge - image 3a
15	C3H10T1/2	none	0	2.3	2.3	right mid - image 3a
16	C3H10T1/2	none	0	2.3	2.2	left lower mid - image 3a
17	C3H10T1/2	none	0	2.5	2.3	mid top edge - image 4a
18	C3H10T1/2	none	0	2.3	2.2	mid lower - image 4b
19	C3H10T1/2	none	0	2.1	2.1	right lower corner - image 4b
20	C3H10T1/2	none	0	2.2	2.1	left mid bottom - image 4b
21	C3H10T1/2	none	0	2.2	2.2	left mid - image 4a
22	C3H10T1/2	none	0	2.3	2.2	left mid - image 5a
23	C3H10T1/2	none	0	2.3	2.1	mid top - image 6a
24	C3H10T1/2	none	0	2.1	2.2	left of no. 23 - image 6a
25	C3H10T1/2	none	0	2.2	2	below no. 23 - image 6a
26	C3H10T1/2	none	0	2.1	2.3	mid - image 6b
27	C3H10T1/2	none	0	2.3	2.2	right mid edge - image 6b
28	C3H10T1/2	none	0	2.1	1.9	left mid edge - image 6b
29	C3H10T1/2	none	0	2	1.9	left lower corner - image 6a
30	C3H10T1/2	none	0	2	1.8	mid bottom - image 6b
31	C3H10T1/2	none	0	2.7	2.6	mid - image 7a
32	C3H10T1/2	none	0	1.8	2	right bottom - image 7a
33	C3H10T1/2	none	0	1.9	1.8	right bottom - image 7a
34	C3H10T1/2	none	0	3	2.9	right lower - image 7b
35	C3H10T1/2	none	0	2.2	2.2	mid top - image 8a
36	C3H10T1/2	none	0	2	1.8	mid - image 8a
37	C3H10T1/2	none	0	2	2	right of no. 36 - image 8a
38	C3H10T1/2	none	0	2.2	2.2	rightish lower mid - image 8a
39	C3H10T1/2	none	0	2.5	2.4	right mid edge - image 8a
40	C3H10T1/2	none	0	1.8	1.8	right lower corner - image 8b

## Sheet: Day 0 ss
Sl no.	Cell line	Treatment	Day	Cilia length (Arl13B)	Cilia length (acTub)	Comments
1	C3H10T1/2	uninduced & ss	0	2.1	2.2	mid - image 1a	ss: serum starved
2	C3H10T1/2	uninduced & ss	0	2	2	top mid duo - image 1a
3	C3H10T1/2	uninduced & ss	0	2	2	top mid duo - image 1a
4	C3H10T1/2	uninduced & ss	0	1.8	1.7	top left - image 1a
5	C3H10T1/2	uninduced & ss	0	2.1	2.1	left mid edge - image 1b
6	C3H10T1/2	uninduced & ss	0	2	1.9	right of no. 5 - image 1b
7	C3H10T1/2	uninduced & ss	0	2	1.8	right of no. 6 - image 1b
8	C3H10T1/2	uninduced & ss	0	1.7	1.5	left bottom edge - image 1b
9	C3H10T1/2	uninduced & ss	0	1.8	1.7	right mid edge - image 1b
10	C3H10T1/2	uninduced & ss	0	2.4	2.3	top right - image 2a
11	C3H10T1/2	uninduced & ss	0	2.2	2.1	right lower edge - image 2a
12	C3H10T1/2	uninduced & ss	0	1.8	1.8	left mid - image 2a
13	C3H10T1/2	uninduced & ss	0	1.8	1.8	left upper - image 2a
14	C3H10T1/2	uninduced & ss	0	1.8	1.9	top mid - image 2b
15	C3H10T1/2	uninduced & ss	0	2.1	1.9	right lower - image 2b
16	C3H10T1/2	uninduced & ss	0	1.7	1.6	right mid edge - image 3
17	C3H10T1/2	uninduced & ss	0	2.4	2.3	lower mid - image 3
18	C3H10T1/2	uninduced & ss	0	2.2	2.2	left lower edge - image 3
19	C3H10T1/2	uninduced & ss	0	1.9	1.7	mid - image 4a
20	C3H10T1/2	uninduced & ss	0	2.1	2	left bottom edge - image 4a
21	C3H10T1/2	uninduced & ss	0	1.5	1.5	above no. 20 - image 4a
22	C3H10T1/2	uninduced & ss	0	1.7	1.6	right top edge - image 4b
23	C3H10T1/2	uninduced & ss	0	1.7	1.6	right mid edge - image 4b
24	C3H10T1/2	uninduced & ss	0	2.7	2.6	mid - image 5a
25	C3H10T1/2	uninduced & ss	0	2.4	2.3	above no. 24 - image 5a
26	C3H10T1/2	uninduced & ss	0	2.1	1.9	leftish mid top duo - image 5a
27	C3H10T1/2	uninduced & ss	0	1.9	1.8	leftish mid top duo - image 5a
28	C3H10T1/2	uninduced & ss	0	1.9	1.7	left upper edge - image 5a
29	C3H10T1/2	uninduced & ss	0	1.8	1.8	left lower - image 5b
30	C3H10T1/2	uninduced & ss	0	2.1	2	right mid edge - image 5b
31	C3H10T1/2	uninduced & ss	0	2.2	2.1	below no. 30 - image 5b
32	C3H10T1/2	uninduced & ss	0	1.9	1.9	right lower - image 6
33	C3H10T1/2	uninduced & ss	0	2.2	2.1	left mid edge - image 6
34	C3H10T1/2	uninduced & ss	0	1.9	1.8	left upper corner - image 6
35	C3H10T1/2	uninduced & ss	0	2.3	2.2	mid - image 7
36	C3H10T1/2	uninduced & ss	0	1.8	1.8	top right edge - image 7
37	C3H10T1/2	uninduced & ss	0	2	1.9	top left edge - image 7
38	C3H10T1/2	uninduced & ss	0	1.9	1.9	mid upper - image 8
39	C3H10T1/2	uninduced & ss	0	2	1.8	left bottom edge - image 8
40	C3H10T1/2	uninduced & ss	0	1.9	1.8	top right corner - image 8

## Sheet: Day 7
Sl no.	Cell line	Treatment	Day	Cilia length (Arl13B)	Cilia length (acTub)	Comments
							ss: serum starved
1	C3H10T1/2	uninduced & ss	7	2.3	2.3	rightish mid - image 1a
2	C3H10T1/2	uninduced & ss	7	2.1	2	left top - image 1a
3	C3H10T1/2	uninduced & ss	7	2	1.7	right lower duo - image 1a
4	C3H10T1/2	uninduced & ss	7	1.8	1.6	left of no. 3 - image 1a
5	C3H10T1/2	uninduced & ss	7	2.1	2.1	mid bottom - image 1a
6	C3H10T1/2	uninduced & ss	7	2	1.9	left bottom - image 2a
7	C3H10T1/2	uninduced & ss	7	1.9	1.8	right of no. 6 - image 2a
8	C3H10T1/2	uninduced & ss	7	2.1	1.9	right lower - image 2a
9	C3H10T1/2	uninduced & ss	7	1.9	1.9	left top edge - image 2a
10	C3H10T1/2	uninduced & ss	7	2	1.8	top mid - image 2a
11	C3H10T1/2	uninduced & ss	7	1.7	1.7	left mid lower - image 2a
12	C3H10T1/2	uninduced & ss	7	1.9	1.8	mid lower - image 3a
13	C3H10T1/2	uninduced & ss	7	2.1	1.9	left mid lower - image 3a
14	C3H10T1/2	uninduced & ss	7	1.8	1.8	right mid lower - image 3a
15	C3H10T1/2	uninduced & ss	7	2	1.9	leftish mid top - image 3a
16	C3H10T1/2	uninduced & ss	7	2.2	2.2	top right edge - image 3a
17	C3H10T1/2	uninduced & ss	7	2.2	2.1	right upper mid - image 3a
18	C3H10T1/2	uninduced & ss	7	1.7	1.6	right mid upper - image 4a
19	C3H10T1/2	uninduced & ss	7	2	1.9	left mid upper - image 4a
20	C3H10T1/2	uninduced & ss	7	1.9	1.8	left mid - image 4a
21	C3H10T1/2	uninduced & ss	7	2.1	2	mid - image 4a
22	C3H10T1/2	uninduced & ss	7	1.7	1.6	rightish mid - image 5a
23	C3H10T1/2	uninduced & ss	7	2.3	2.1	right mid edge - image 5a
24	C3H10T1/2	uninduced & ss	7	1.8	1.7	leftish mid - image 5a
25	C3H10T1/2	uninduced & ss	7	2	1.9	leftish mid - image 5a
26	C3H10T1/2	uninduced & ss	7	2	1.9	left lower - image 5b
27	C3H10T1/2	uninduced & ss	7	1.6	1.6	right mid - image 5b
28	C3H10T1/2	uninduced & ss	7	1.8	1.8	mid lower - image 6a
29	C3H10T1/2	uninduced & ss	7	2.4	2.3	left mid edge - image 6a
30	C3H10T1/2	uninduced & ss	7	2.1	2.1	left mid - image 6a
31	C3H10T1/2	uninduced & ss	7	1.8	1.7	right top edge - image 6a
32	C3H10T1/2	uninduced & ss	7	1.9	1.8	mid - image 7a
33	C3H10T1/2	uninduced & ss	7	2.1	1.9	left mid - image 7a
34	C3H10T1/2	uninduced & ss	7	1.6	1.6	above no. 33 - image 7a
35	C3H10T1/2	uninduced & ss	7	2.1	2	right top edge - image 7c
36	C3H10T1/2	uninduced & ss	7	1.6	1.8	left top edge - image 7c
37	C3H10T1/2	uninduced & ss	7	2	1.9	mid lower - image 7a
38	C3H10T1/2	uninduced & ss	7	2	1.9	mid lower - image 8a
39	C3H10T1/2	uninduced & ss	7	2	2	right of no. 38 - image 8a
40	C3H10T1/2	uninduced & ss	7	2	2	mid bottom - image 8a
Sl no.	Cell line	Treatment	Day	Cilia length (Arl13B)	Cilia length (acTub)	Comments
1	C3H10T1/2	OS & ss	7	2.4	2.4	right mid - image 1a
2	C3H10T1/2	OS & ss	7	2.1	2	right bottom corner - image 1a
3	C3H10T1/2	OS & ss	7	1.8	1.7	left bottom corner - image 1a
4	C3H10T1/2	OS & ss	7	1.8	1.7	left top edge - image 1b
5	C3H10T1/2	OS & ss	7	2.2	2.1	mid rightish top edge - image 1b
6	C3H10T1/2	OS & ss	7	2	2	right mid - image 1b
7	C3H10T1/2	OS & ss	7	2	1.8	below no. 6 - image 1b
8	C3H10T1/2	OS & ss	7	2.1	2	mid bottom - image 2a
9	C3H10T1/2	OS & ss	7	2.2	2	left lower corner - image 2a
10	C3H10T1/2	OS & ss	7	1.8	1.8	mid upper - image 2b
11	C3H10T1/2	OS & ss	7	1.7	1.8	right mid - image 2b
12	C3H10T1/2	OS & ss	7	2	2	right of no. 11 - image 2b
13	C3H10T1/2	OS & ss	7	2.2	2	below no. 12 - image 2b
14	C3H10T1/2	OS & ss	7	2.2	2.1	leftish mid upper - image 2a
15	C3H10T1/2	OS & ss	7	2.1	2.1	mid upper - image 3
16	C3H10T1/2	OS & ss	7	2.2	2.3	left of no. 15 - image 3
17	C3H10T1/2	OS & ss	7	2.2	2.2	left upper corner - image 3
18	C3H10T1/2	OS & ss	7	1.8	1.7	left mid - image 3
19	C3H10T1/2	OS & ss	7	2	2	left lower corner - image 3
20	C3H10T1/2	OS & ss	7	2.2	2.1	mid lower - image 3
21	C3H10T1/2	OS & ss	7	2.2	2.1	rightish mid - image 3
22	C3H10T1/2	OS & ss	7	1.8	1.7	left mid lower - image 4
23	C3H10T1/2	OS & ss	7	2.2	2.2	below no. 22 - image 4
24	C3H10T1/2	OS & ss	7	2	1.9	mid lower - image 4
25	C3H10T1/2	OS & ss	7	2	2.1	left upper corner - image 4
26	C3H10T1/2	OS & ss	7	2	2.1	right of no. 25 - image 4
27	C3H10T1/2	OS & ss	7	2.1	1.8	mid - image 4
28	C3H10T1/2	OS & ss	7	2.2	2	right of no. 27 - image 4
29	C3H10T1/2	OS & ss	7	2.1	2.3	right top corner - image 4
30	C3H10T1/2	OS & ss	7	2	2.1	leftish mid - image 5a
31	C3H10T1/2	OS & ss	7	2	1.8	left top - image 5a
32	C3H10T1/2	OS & ss	7	2	2	right upper edge - image 5a
33	C3H10T1/2	OS & ss	7	1.8	2.1	left mid - image 5b
34	C3H10T1/2	OS & ss	7	1.7	1.6	mid upper - image 6
35	C3H10T1/2	OS & ss	7	2	1.9	left of no. 34 - image 6
36	C3H10T1/2	OS & ss	7	2.1	1.9	leftish mid lower - image 6
37	C3H10T1/2	OS & ss	7	2.3	2	left top corner - image 6
38	C3H10T1/2	OS & ss	7	2.1	2	right lower - image 6
39	C3H10T1/2	OS & ss	7	2	2.1	mid lower - image 6
40	C3H10T1/2	OS & ss	7	2.1	2	left lower - image 6
