# Supplementary material for: Characterization of primary cilia features reveal cell-type specific variability in in vitro models of osteogenic and chondrogenic differentiation
Source: PeerJ. 2020 Aug 21;8:e9799. doi: 10.7717/peerj.9799 (PMC7444507; doi:10.7717/peerj.9799)
Supplement: Supplemental Information 19 [file peerj-08-9799-s019.xlsx]

## Sheet: Day 0 no ss
Sl no.	Cell line	Treatment type	Day	Cilia length (Arl13B)	Cilia length (acTub)	Comments
								ss: serum starved
1	MC3T3-E1	none	0	2	2	top right - image 1a
2	MC3T3-E1	none	0	2.4	2.3	right mid - image1a		pixel: 0.07206 um
3	MC3T3-E1	none	0	2.3	2.6	right bottom - image 1a		1 um: 13.877 pixels
4	MC3T3-E1	none	0	2.7	2.3	left mid - image 1a
5	MC3T3-E1	none	0	2.5	2.6	mid top - image 2a
6	MC3T3-E1	none	0	2.7	2.3	right top - image 2a
7	MC3T3-E1	none	0	2.4	2	left top - image 2a
8	MC3T3-E1	none	0	2.2	2	left mid - image 2a
9	MC3T3-E1	none	0	2.1	2	top right - image 3a
10	MC3T3-E1	none	0	2.2	1.8	right mid - image 3a
11	MC3T3-E1	none	0	2	2	above no. 10 left - image 3a
12	MC3T3-E1	none	0	2.1	2.3	left og no. 9 - image 3a
13	MC3T3-E1	none	0	2.2	2	mid - image 4
14	MC3T3-E1	none	0	2.2	2	top mid - image 4
15	MC3T3-E1	none	0	1.7	2.1	right lower mid - image 4
16	MC3T3-E1	none	0	2	2.1	right mid edge - image 4
17	MC3T3-E1	none	0	2.2	1.9	left mid - image 4
18	MC3T3-E1	none	0	2.3	2.8	left bottom - image 4
19	MC3T3-E1	none	0	2	2.6	rightish mid bottom edge - image 4
20	MC3T3-E1	none	0	2.6	2.5	top mid - image 5a
21	MC3T3-E1	none	0	2.1	2	mid - image 5a
22	MC3T3-E1	none	0	2.4	2	left mid - image 5a
23	MC3T3-E1	none	0	2.4	2.2	mid bottom - image 5a
24	MC3T3-E1	none	0	2	2	top left - image 5a
25	MC3T3-E1	none	0	2.5	2.5	center - image 5b
26	MC3T3-E1	none	0	2	1.9	left bottom - image 5b
27	MC3T3-E1	none	0	2.5	2.4	upper mid - image 6a
28	MC3T3-E1	none	0	2.3	2.2	above no. 27 - image 6a
29	MC3T3-E1	none	0	2.4	2.3	upper right - image 6a
30	MC3T3-E1	none	0	2.3	2.1	left mid edge - image 6a
31	MC3T3-E1	none	0	2	1.9	left bottom - image 6a
32	MC3T3-E1	none	0	2.4	2.5	rightish mid lower - image 6a
33	MC3T3-E1	none	0	1.9	2.2	right of no. 32 - image 6a
34	MC3T3-E1	none	0	2.2	1.7	right bottom corner - image 6a
35	MC3T3-E1	none	0	2	2.1	next to no. 29 - image 6b
36	MC3T3-E1	none	0	2.4	1.9	left lower - image 6b
37	MC3T3-E1	none	0	2.3	2.3	right of no. 36 - image 6b
38	MC3T3-E1	none	0	1.9	2.1	mid - image 7a
39	MC3T3-E1	none	0	2.6	2.4	leftish mid top - image 7a
40	MC3T3-E1	none	0	2.2	2.2	left mid edge duo - image 7a

## Sheet: Day 0 ss
Sl no.	Cell line	Treatment	Day	Cilia length (Arl13B)	Cilia length (acTub)	Comments
							ss: serum starved
1	MC3T3-E1	uninduced & ss	0	3.1	3.1	mid lower - image 1a
2	MC3T3-E1	uninduced & ss	0	2.8	2.6	mid top - image 1a	pixel: 0.07206 um
3	MC3T3-E1	uninduced & ss	0	2.7	2.6	top left corner - image 1a	1 um: 13.877 pixels
4	MC3T3-E1	uninduced & ss	0	2.9	2.9	left bottom corner - image 1a
5	MC3T3-E1	uninduced & ss	0	2.5	2.3	right mid edge - image 1a
6	MC3T3-E1	uninduced & ss	0	2.5	2.3	right upper mid - image 1b
7	MC3T3-E1	uninduced & ss	0	2.4	2.4	right top corner - image 1b
8	MC3T3-E1	uninduced & ss	0	2.3	2.2	top mid - image 2
9	MC3T3-E1	uninduced & ss	0	2.3	2.3	mid lower - image 2
10	MC3T3-E1	uninduced & ss	0	2.2	2.2	top left - image 2
11	MC3T3-E1	uninduced & ss	0	2.2	2.3	right upper edge - image 2
12	MC3T3-E1	uninduced & ss	0	2.2	2	above no. 11 - image 2
13	MC3T3-E1	uninduced & ss	0	2.3	2.3	rightish mid lower - image 2
14	MC3T3-E1	uninduced & ss	0	2.4	2.5	right lower edge - image 2
15	MC3T3-E1	uninduced & ss	0	2	2	mid - image 3a
16	MC3T3-E1	uninduced & ss	0	2.5	2.4	left mid edge - image 3a
17	MC3T3-E1	uninduced & ss	0	2.2	2.2	rightish mid bottom - image 3a
18	MC3T3-E1	uninduced & ss	0	2.1	2.1	left mid edge - image 4a
19	MC3T3-E1	uninduced & ss	0	2.6	2.5	right mid - image 4a
20	MC3T3-E1	uninduced & ss	0	2.6	2.4	rightish mid bottom - image 4a
21	MC3T3-E1	uninduced & ss	0	2.6	2.7	mid - image 4b
22	MC3T3-E1	uninduced & ss	0	2.5	2.6	mid lower - image 5
23	MC3T3-E1	uninduced & ss	0	2.8	2.7	left mid - image 5
24	MC3T3-E1	uninduced & ss	0	2.6	2.5	top right - image 5
25	MC3T3-E1	uninduced & ss	0	2.5	2.5	right bottom - image 5
26	MC3T3-E1	uninduced & ss	0	2.6	2.5	right mid edge - image 5
27	MC3T3-E1	uninduced & ss	0	2.4	2.4	right upper edge - image 5
28	MC3T3-E1	uninduced & ss	0	2.9	2.7	mid upper - image 6
29	MC3T3-E1	uninduced & ss	0	2.6	2.5	mid lower - image 6
30	MC3T3-E1	uninduced & ss	0	2.8	2.8	right of no. 29 - image 6
31	MC3T3-E1	uninduced & ss	0	2.8	2.6	right bottom - image 6
32	MC3T3-E1	uninduced & ss	0	2.5	2.5	right mid - image 6
33	MC3T3-E1	uninduced & ss	0	2.5	2.6	top left corner - image 6
34	MC3T3-E1	uninduced & ss	0	2.2	2.2	left mid edge duo - image 6
35	MC3T3-E1	uninduced & ss	0	2.2	2.2	left mid edge duo - image 6
36	MC3T3-E1	uninduced & ss	0	3	2.9	mid upper - image 7
37	MC3T3-E1	uninduced & ss	0	3.1	3.1	left mid edge - image 7
38	MC3T3-E1	uninduced & ss	0	2.8	2.6	top right - image 7
39	MC3T3-E1	uninduced & ss	0	3.1	2.9	mid - image 7
40	MC3T3-E1	uninduced & ss	0	2.7	2.6	right lower corner - image 7

## Sheet: Day 7
Sl no.	Cell line	Treatment	Day	Cilia length (Arl13B)	Cilia length (acTub)	Comments
1	MC3T3-E1	uninduced & ss	7	2.6	2.5	mid lower - image 1a	ss: serum starved
2	MC3T3-E1	uninduced & ss	7	3	2.8	mid - image 3a
3	MC3T3-E1	uninduced & ss	7	2.6	2.5	left mid duo - image 3a	pixel: 0.07206 um
4	MC3T3-E1	uninduced & ss	7	2.6	2.4	left mid duo - image 3a	1 um: 13.877 pixels
5	MC3T3-E1	uninduced & ss	7	2.5	2.5	mid upper - image 3c
6	MC3T3-E1	uninduced & ss	7	2.3	2.2	right lower corner - image 3b
7	MC3T3-E1	uninduced & ss	7	2.3	2.3	top left corner - image 4a
8	MC3T3-E1	uninduced & ss	7	2.2	2.1	top right corner - image 4a
9	MC3T3-E1	uninduced & ss	7	2.6	2.5	left lower mid - image 4a
10	MC3T3-E1	uninduced & ss	7	2.5	2.5	right lower edge duo - image 4a
11	MC3T3-E1	uninduced & ss	7	2.6	2.4	right lower edge duo - image 4a
12	MC3T3-E1	uninduced & ss	7	2.6	2.5	below no. 11 - image 4a
13	MC3T3-E1	uninduced & ss	7	2.6	2.6	right upper - image 4c
14	MC3T3-E1	uninduced & ss	7	2.5	2.6	mid - image 4b
15	MC3T3-E1	uninduced & ss	7	2.3	2.1	leftish mid upper - image 4b
16	MC3T3-E1	uninduced & ss	7	3	2.8	mid bottom edge - image 5a
17	MC3T3-E1	uninduced & ss	7	2.5	2.4	mid - image 5b
18	MC3T3-E1	uninduced & ss	7	2.8	2.7	right mid - image 5b
19	MC3T3-E1	uninduced & ss	7	2.8	2.6	top right - image 5b
20	MC3T3-E1	uninduced & ss	7	2.3	2.4	left mid - image 5b
21	MC3T3-E1	uninduced & ss	7	2.6	2.5	mid - image 6a
22	MC3T3-E1	uninduced & ss	7	2.6	2.4	right lower edge - image 6a
23	MC3T3-E1	uninduced & ss	7	2.4	2.2	left mid - image 6a
24	MC3T3-E1	uninduced & ss	7	2.1	2.2	right top - image 6a
25	MC3T3-E1	uninduced & ss	7	2.1	2.1	right bottom - image 6a
26	MC3T3-E1	uninduced & ss	7	2.2	2.2	left top corner - image 6a
27	MC3T3-E1	uninduced & ss	7	2.5	2.3	mid - image 6a
28	MC3T3-E1	uninduced & ss	7	2.6	2.4	right lower edge - image 6a
29	MC3T3-E1	uninduced & ss	7	2.6	2.5	mid - image 7a
30	MC3T3-E1	uninduced & ss	7	2.5	2.4	left mid - image 7a
31	MC3T3-E1	uninduced & ss	7	2	2	right bottom - image 7a
32	MC3T3-E1	uninduced & ss	7	2.3	2.1	left top corner - image 7b
33	MC3T3-E1	uninduced & ss	7	2.2	2	right top - image 7b
34	MC3T3-E1	uninduced & ss	7	2.4	2.2	left mid edge - image 8a
35	MC3T3-E1	uninduced & ss	7	2	1.9	left mid upper - image 8a
36	MC3T3-E1	uninduced & ss	7	2.4	2.2	left top - image 8a
37	MC3T3-E1	uninduced & ss	7	2.3	2.2	right lower edge - image 8a
38	MC3T3-E1	uninduced & ss	7	2.3	2.2	above no. 30 - image 8a
39	MC3T3-E1	uninduced & ss	7	2.3	2.2	right upper mid - image 8a
40	MC3T3-E1	uninduced & ss	7	2.4	2.5	rightish mid - image 8a
Sl no.	Cell line	Treatment	Day	Cilia length (Arl13B)	Cilia length (acTub)	Comments
1	MC3T3-E1	OS induced & ss	7	2.5	2.4	left mid edge - image 1a
2	MC3T3-E1	OS induced & ss	7	2.6	2.5	lower mid - image 1a
3	MC3T3-E1	OS induced & ss	7	2.5	2.5	right mid - image 1a
4	MC3T3-E1	OS induced & ss	7	2.4	2.3	left bottom edge - image 1a
5	MC3T3-E1	OS induced & ss	7	2.2	2	left top edge - image 1a
6	MC3T3-E1	OS induced & ss	7	2.7	2.7	mid - image 2a
7	MC3T3-E1	OS induced & ss	7	2.4	2.3	right mid - image 2b
8	MC3T3-E1	OS induced & ss	7	2.3	2.2	top mid edge - image 2b
9	MC3T3-E1	OS induced & ss	7	2.5	2.4	mid bottom edge - image 2b
10	MC3T3-E1	OS induced & ss	7	2.3	2.1	leftish mid lower - image 3a
11	MC3T3-E1	OS induced & ss	7	2.3	2.3	mid bottom edge - image 3a
12	MC3T3-E1	OS induced & ss	7	2.2	2.2	top edge - image 3a
13	MC3T3-E1	OS induced & ss	7	2.9	2.8	left lower corner - image 3b
14	MC3T3-E1	OS induced & ss	7	2.3	2.3	mid lower -image 4a
15	MC3T3-E1	OS induced & ss	7	2.3	2.3	mid top - image 4a
16	MC3T3-E1	OS induced & ss	7	2.2	2.2	left top - image 4a
17	MC3T3-E1	OS induced & ss	7	2.5	2.4	left upper - image 4a
18	MC3T3-E1	OS induced & ss	7	2.7	2.5	left mid - image 4a
19	MC3T3-E1	OS induced & ss	7	2.2	2.2	below no. 18 - image 4a
20	MC3T3-E1	OS induced & ss	7	2.4	2.4	top right - image 4a
21	MC3T3-E1	OS induced & ss	7	2.2	2.2	left top corner - image 4a
22	MC3T3-E1	OS induced & ss	7	2.2	2.2	left top - image 5
23	MC3T3-E1	OS induced & ss	7	2.3	2.2	left mid - image 5
24	MC3T3-E1	OS induced & ss	7	2.8	2.6	top right corner - image 6
25	MC3T3-E1	OS induced & ss	7	2.2	2.2	mid top - image 6
26	MC3T3-E1	OS induced & ss	7	2.6	2.6	left upper - image 6
27	MC3T3-E1	OS induced & ss	7	2.7	2.5	mid lower - image 6
28	MC3T3-E1	OS induced & ss	7	2.4	2.2	right mid - image 6
29	MC3T3-E1	OS induced & ss	7	2.4	2.4	below no. 28 - image 6
30	MC3T3-E1	OS induced & ss	7	2.5	2.5	right lower edge - image 6
31	MC3T3-E1	OS induced & ss	7	2.6	2.8	top right corner - image 7
32	MC3T3-E1	OS induced & ss	7	2.2	2.2	right bottom corner - image 7
33	MC3T3-E1	OS induced & ss	7	2.3	2.3	right mid edge - image 7
34	MC3T3-E1	OS induced & ss	7	2.7	2.6	left mid - image 7
35	MC3T3-E1	OS induced & ss	7	2.4	2.3	leftish mid lower - image 7
36	MC3T3-E1	OS induced & ss	7	2.8	2.8	left corner bottom - image 8b
37	MC3T3-E1	OS induced & ss	7	2.6	2.4	mid - image 8b
38	MC3T3-E1	OS induced & ss	7	2.2	2.2	mid upper - image 8b
39	MC3T3-E1	OS induced & ss	7	2.6	2.5	right mid - image 8b
40	MC3T3-E1	OS induced & ss	7	1.8	1.7	right bottom corner - image 8a
