# Supplementary material for: Characterization of primary cilia features reveal cell-type specific variability in in vitro models of osteogenic and chondrogenic differentiation
Source: PeerJ. 2020 Aug 21;8:e9799. doi: 10.7717/peerj.9799 (PMC7444507; doi:10.7717/peerj.9799)
Supplement: Supplemental Information 20 [file peerj-08-9799-s020.xlsx]

## Sheet: SAG treatment
Day 0 uninduced	Day 7 OS induced	Day 7 SAG induced	Day 7 SAG+OS induced
2.61178	2.17927	12.3038	38.0771
2.33724	2.68345	10.398	37.0004
2.18217	2.47442	17.4183	35.3559
Cell-line: C3H10T1/2
Target: Alp
