# Supplementary material for: Characterization of primary cilia features reveal cell-type specific variability in in vitro models of osteogenic and chondrogenic differentiation
Source: PeerJ. 2020 Aug 21;8:e9799. doi: 10.7717/peerj.9799 (PMC7444507; doi:10.7717/peerj.9799)
Supplement: Supplemental Information 21 [file peerj-08-9799-s021.xlsx]

## Sheet: Sheet1
	Glass coverslip/lower seeding density		Plastic surface/higher seeding density
Day 2	180000	175000	210000	160000
Day 4	180000	215000	210000	190000
Day 6	205000	190000	200000	205000
Day 8	230000	235000	250000	245000
Day 10	245000	175000	180000	175000
Day 12	205000	160000	200000	195000
